# Supplementary material for: 5-Bromo-3-ethyl­sulfinyl-2-(4-methyl­phen­yl)-1-benzo­furan
Source: Acta Crystallogr Sect E Struct Rep Online. 2014 Jun 25;70(Pt 7):o808. doi: 10.1107/S1600536814014470 (PMC4120618; doi:10.1107/S1600536814014470)
Supplement: Supplementary file 1 [file e-70-0o808-sup1.cif]

##############################################################################
#                                                                            #
# This CIF contains the data in a paper accepted for publication in          #
# Acta Crystallographica Section E. It conforms to the requirements of       #
# Notes for Authors for Acta Crystallographica Section E, and has been       #
# peer reviewed under the auspices of the IUCr Commission on Journals.       #
#                                                                            #
# Full details of the Crystallographic Information File format               #
# are given in the paper "The Crystallographic Information File (CIF):       #
# a New Standard Archive File for Crystallography" by S. R. Hall, F. H.      #
# Allen and I. D. Brown [Acta Cryst. (1991), A47, 655-685].                  #
#                                                                            #
# The current version of the core CIF dictionary is obtainable from          #
# ftp://ftp.iucr.org/pub/cif_core.dic.                                       #
#                                                                            #
# Software is freely available for graphical display of the structure(s)     #
# in this CIF. For information consult the CIF software page                 #
# http://www.iucr.org/resources/cif/software.                                #
#                                                                            #
# This file may be used for bona fide research purposes within the           #
# scientific community so long as proper attribution is given to the journal # 
# article from which it was obtained.                                        #
#                                                                            #
##############################################################################
data_I
_audit_creation_method     'form.cif (version 2.0)'
_journal_data_validation_number     ?
_journal_date_recd_electronic     2014-06-11
_journal_date_accepted     2014-06-19
_journal_name_full     'Acta Crystallographica, Section E'
_journal_year     2014
_journal_volume     70
_journal_issue      7
_journal_page_first     o808
_journal_page_last     o808
_journal_paper_category     QO
_journal_paper_doi     10.1107/S1600536814014470
_journal_coeditor_code     FF2130
_publ_contact_author_name     'Prof. Uk Lee'
_publ_contact_author_address
;
Department of Chemistry, Pukyong National University, 599-1 Daeyeon 3-dong
Nam-gu, Busan 608-737, Republic of Korea
;
_publ_contact_author_email     'uklee@pknu.ac.kr'
_publ_contact_author_fax     '+82-51-629-5583'
_publ_contact_author_phone     '+82-51-629-5596'
_publ_section_title
;
5-Bromo-3-ethylsulfinyl-2-(4-methylphenyl)-1-benzofuran
;
loop_
    _publ_author_name
    _publ_author_address
    'Choi, Hong Dae'
;
 Department of Chemistry, Dongeui University, San 24 Kaya-dong
 Busanjin-gu, Busan 614-714, Republic of Korea
;
    'Seo, Pil Ja'
;
 Department of Chemistry, Dongeui University, San 24 Kaya-dong
 Busanjin-gu, Busan 614-714, Republic of Korea
;
    'Lee, Uk'
;
 Department of Chemistry, Pukyong National University,
 599-1 Daeyeon 3-dong
 Nam-gu, Busan 608-737, Republic of Korea
;
_publ_section_synopsis     .
_database_code_depnum_ccdc_archive     'CCDC 1009166'
_chemical_name_systematic
;
5-Bromo-3-ethylsulfinyl-2-(4-methylphenyl)-1-benzofuran
;
_chemical_name_common     ?
_chemical_formula_moiety     'C17 H15 Br O2 S'
_chemical_formula_sum     'C17 H15 Br O2 S'
_chemical_formula_iupac     'C17 H15 Br O2 S'
_chemical_formula_weight     363.26
_chemical_melting_point_gt     405
_chemical_melting_point_lt     404
_symmetry_cell_setting     monoclinic
_symmetry_space_group_name_H-M     'P 21/n'
_symmetry_space_group_name_Hall     '-P 2yn'
loop_
    _symmetry_equiv_pos_as_xyz
    'x, y, z'
    '-x+1/2, y+1/2, -z+1/2'
    '-x, -y, -z'
    'x-1/2, -y-1/2, z-1/2'
_cell_length_a     5.0202(3)
_cell_length_b     25.0471(12)
_cell_length_c     12.2430(6)
_cell_angle_alpha     90.00
_cell_angle_beta     100.340(2)
_cell_angle_gamma     90.00
_cell_volume     1514.45(14)
_cell_formula_units_Z     4
_cell_measurement_reflns_used     7637
_cell_measurement_theta_min     2.35
_cell_measurement_theta_max     27.19
_cell_measurement_temperature     173(2)
_exptl_crystal_description     'block'
_exptl_crystal_colour     'colourless'
_exptl_crystal_size_max     0.60
_exptl_crystal_size_mid     0.14
_exptl_crystal_size_min     0.12
_exptl_crystal_density_diffrn     1.593
_exptl_crystal_density_meas     ?
_exptl_crystal_density_method     'not measured'
_exptl_crystal_F_000     736
_exptl_absorpt_coefficient_mu     2.853
_exptl_absorpt_correction_type     multi-scan
_exptl_absorpt_process_details     '(<i>SADABS</i>; Bruker, 2009)'
_exptl_absorpt_correction_T_min     0.5406
_exptl_absorpt_correction_T_max     0.7457
_exptl_special_details     ?
_diffrn_ambient_temperature     173(2)
_diffrn_radiation_type     MoK\a
_diffrn_radiation_wavelength     0.71073
_diffrn_radiation_source     'rotating anode'
_diffrn_radiation_monochromator     'graphite multilayer'
_diffrn_measurement_device_type     'Bruker SMART APEXII CCD'
_diffrn_measurement_method     '\f and \w scans'
_diffrn_detector_area_resol_mean     10.0
_diffrn_reflns_number     26373
_diffrn_reflns_av_R_equivalents     0.0583
_diffrn_reflns_av_sigmaI/netI     0.0380
_diffrn_reflns_theta_min     1.63
_diffrn_reflns_theta_max     28.60
_diffrn_reflns_theta_full     28.60
_diffrn_measured_fraction_theta_max     0.995
_diffrn_measured_fraction_theta_full     0.995
_diffrn_reflns_limit_h_min     -6
_diffrn_reflns_limit_h_max     6
_diffrn_reflns_limit_k_min     -33
_diffrn_reflns_limit_k_max     32
_diffrn_reflns_limit_l_min     -16
_diffrn_reflns_limit_l_max     16
_diffrn_standards_number     0
_diffrn_standards_interval_count     ?
_diffrn_standards_interval_time     ?
_diffrn_standards_decay_%     ?
_refine_special_details
;
 Refinement of F^2^ against ALL reflections.  The weighted R-factor wR and
 goodness of fit S are based on F^2^, conventional R-factors R are based
 on F, with F set to zero for negative F^2^. The threshold expression of
 F^2^ > 2sigma(F^2^) is used only for calculating R-factors(gt) etc. and is
 not relevant to the choice of reflections for refinement.  R-factors based
 on F^2^ are statistically about twice as large as those based on F, and R-
 factors based on ALL data will be even larger.
;
_reflns_number_total     3868
_reflns_number_gt     3104
_reflns_threshold_expression     I>2\s(I)
_refine_ls_structure_factor_coef     Fsqd
_refine_ls_matrix_type     full
_refine_ls_R_factor_all     0.0674
_refine_ls_R_factor_gt     0.0522
_refine_ls_wR_factor_gt     0.1296
_refine_ls_wR_factor_ref     0.1390
_refine_ls_goodness_of_fit_ref     1.062
_refine_ls_restrained_S_all     1.062
_refine_ls_number_reflns     3868
_refine_ls_number_parameters     192
_refine_ls_number_restraints     0
_refine_ls_hydrogen_treatment     constr
_refine_ls_weighting_scheme     calc
_refine_ls_weighting_details
         'calc w=1/[\s^2^(Fo^2^)+(0.0648P)^2^+3.2187P] where P=(Fo^2^+2Fc^2^)/3'
_atom_sites_solution_hydrogens     difmap
_atom_sites_solution_primary     direct
_atom_sites_solution_secondary     difmap
_refine_ls_shift/su_max     0.002
_refine_ls_shift/su_mean     0.000
_refine_diff_density_max     1.968
_refine_diff_density_min     -0.828
_refine_ls_extinction_method     none
_refine_ls_extinction_coef     ?
loop_
    _atom_type_symbol
    _atom_type_description
    _atom_type_scat_dispersion_real
    _atom_type_scat_dispersion_imag
    _atom_type_scat_source
    'C' 'C' 0.0033 0.0016
                         'International Tables Vol C Tables 4.2.6.8 and 6.1.1.4'
    'H' 'H' 0.0000 0.0000
                         'International Tables Vol C Tables 4.2.6.8 and 6.1.1.4'
    'O' 'O' 0.0106 0.0060
                         'International Tables Vol C Tables 4.2.6.8 and 6.1.1.4'
    'S' 'S' 0.1246 0.1234
                         'International Tables Vol C Tables 4.2.6.8 and 6.1.1.4'
    'Br' 'Br' -0.2901 2.4595
                         'International Tables Vol C Tables 4.2.6.8 and 6.1.1.4'
_computing_data_collection     '<i>APEX2</i> (Bruker, 2009)'
_computing_cell_refinement     '<i>SAINT</i> (Bruker, 2009)'
_computing_data_reduction     '<i>SAINT</i> (Bruker, 2009)'
_computing_structure_solution     '<i>SHELXS97</i> (Sheldrick, 2008)'
_computing_structure_refinement     '<i>SHELXL97</i> (Sheldrick, 2008)'
_computing_molecular_graphics
;
<i>ORTEP-3 for Windows</i> (Farrugia, 2012) and
<i>DIAMOND</i> (Brandenburg, 1998)
;
_computing_publication_material     '<i>SHELXS97</i> (Sheldrick, 2008)'
loop_
    _atom_site_type_symbol
    _atom_site_label
    _atom_site_fract_x
    _atom_site_fract_y
    _atom_site_fract_z
    _atom_site_U_iso_or_equiv
    _atom_site_adp_type
    _atom_site_calc_flag
    _atom_site_refinement_flags
    _atom_site_occupancy
    _atom_site_symmetry_multiplicity
    _atom_site_disorder_assembly
    _atom_site_disorder_group
    Br Br1 -0.00958(8) 0.504511(15) 0.82039(3) 0.03501(14) Uani d . 1 2 . .
    S S1 0.56805(19) 0.35409(3) 0.54542(7) 0.0275(2) Uani d . 1 2 . .
    O O1 0.8410(5) 0.33583(9) 0.86960(18) 0.0242(5) Uani d . 1 2 . .
    O O2 0.2710(5) 0.36245(11) 0.5189(2) 0.0368(6) Uani d . 1 2 . .
    C C1 0.6586(7) 0.35476(13) 0.6920(3) 0.0229(6) Uani d . 1 2 . .
    C C2 0.5277(7) 0.38802(13) 0.7630(3) 0.0220(6) Uani d . 1 2 . .
    C C3 0.3264(7) 0.42681(13) 0.7465(3) 0.0258(7) Uani d . 1 2 . .
    H H3 0.2391 0.4368 0.6740 0.031 Uiso calc R 1 2 . .
    C C4 0.2582(7) 0.45033(14) 0.8400(3) 0.0266(7) Uani d . 1 2 . .
    C C5 0.3796(8) 0.43619(15) 0.9476(3) 0.0308(8) Uani d . 1 2 . .
    H H5 0.3257 0.4532 1.0095 0.037 Uiso calc R 1 2 . .
    C C6 0.5790(8) 0.39732(15) 0.9641(3) 0.0304(8) Uani d . 1 2 . .
    H H6 0.6644 0.3869 1.0366 0.037 Uiso calc R 1 2 . .
    C C7 0.6481(7) 0.37435(13) 0.8707(3) 0.0236(7) Uani d . 1 2 . .
    C C8 0.8441(7) 0.32375(12) 0.7603(2) 0.0208(6) Uani d . 1 2 . .
    C C9 1.0400(7) 0.28307(13) 0.7429(3) 0.0214(6) Uani d . 1 2 . .
    C C10 1.0737(7) 0.26723(14) 0.6372(3) 0.0253(7) Uani d . 1 2 . .
    H H10 0.9656 0.2830 0.5738 0.030 Uiso calc R 1 2 . .
    C C11 1.2624(7) 0.22877(14) 0.6235(3) 0.0272(7) Uani d . 1 2 . .
    H H11 1.2815 0.2185 0.5505 0.033 Uiso calc R 1 2 . .
    C C12 1.4238(7) 0.20489(13) 0.7136(3) 0.0250(7) Uani d . 1 2 . .
    C C13 1.3907(8) 0.22062(15) 0.8188(3) 0.0304(8) Uani d . 1 2 . .
    H H13 1.4991 0.2045 0.8817 0.037 Uiso calc R 1 2 . .
    C C14 1.2043(8) 0.25910(14) 0.8346(3) 0.0282(7) Uani d . 1 2 . .
    H H14 1.1873 0.2694 0.9077 0.034 Uiso calc R 1 2 . .
    C C15 1.6299(8) 0.16284(15) 0.6982(3) 0.0326(8) Uani d . 1 2 . .
    H H15A 1.6346 0.1589 0.6189 0.049 Uiso calc R 1 2 . .
    H H15B 1.5796 0.1287 0.7280 0.049 Uiso calc R 1 2 . .
    H H15C 1.8091 0.1737 0.7376 0.049 Uiso calc R 1 2 . .
    C C16 0.7154(8) 0.41740(17) 0.5188(3) 0.0343(8) Uani d . 1 2 . .
    H H16A 0.6577 0.4453 0.5669 0.041 Uiso calc R 1 2 . .
    H H16B 0.9154 0.4149 0.5359 0.041 Uiso calc R 1 2 . .
    C C17 0.6247(12) 0.4323(2) 0.3983(4) 0.0561(13) Uani d . 1 2 . .
    H H17A 0.6821 0.4046 0.3510 0.084 Uiso calc R 1 2 . .
    H H17B 0.7062 0.4665 0.3835 0.084 Uiso calc R 1 2 . .
    H H17C 0.4270 0.4355 0.3822 0.084 Uiso calc R 1 2 . .
loop_
    _atom_site_aniso_label
    _atom_site_aniso_U_11
    _atom_site_aniso_U_22
    _atom_site_aniso_U_33
    _atom_site_aniso_U_12
    _atom_site_aniso_U_13
    _atom_site_aniso_U_23
    Br1 0.0368(2) 0.0297(2) 0.0398(2) 0.00835(15) 0.01023(16) -0.00114(15)
    S1 0.0371(5) 0.0267(4) 0.0158(4) 0.0048(3) -0.0031(3) -0.0012(3)
    O1 0.0324(13) 0.0245(12) 0.0153(10) 0.0040(9) 0.0033(9) -0.0006(9)
    O2 0.0348(15) 0.0414(16) 0.0300(13) -0.0066(12) -0.0056(11) 0.0023(12)
    C1 0.0293(17) 0.0211(15) 0.0174(14) 0.0008(12) 0.0019(12) -0.0020(12)
    C2 0.0274(16) 0.0197(15) 0.0181(14) -0.0028(12) 0.0021(12) -0.0032(12)
    C3 0.0268(16) 0.0233(16) 0.0257(16) -0.0008(13) 0.0005(13) -0.0001(13)
    C4 0.0255(16) 0.0254(16) 0.0289(17) -0.0001(13) 0.0051(13) -0.0010(13)
    C5 0.041(2) 0.0293(18) 0.0246(17) 0.0030(15) 0.0126(15) -0.0033(14)
    C6 0.040(2) 0.0336(19) 0.0170(15) 0.0051(15) 0.0032(14) -0.0002(13)
    C7 0.0298(17) 0.0207(15) 0.0195(15) 0.0009(13) 0.0022(13) -0.0016(12)
    C8 0.0287(16) 0.0192(14) 0.0134(13) -0.0034(12) 0.0004(11) -0.0011(11)
    C9 0.0266(16) 0.0194(14) 0.0172(14) -0.0023(12) 0.0015(12) 0.0001(11)
    C10 0.0318(17) 0.0253(16) 0.0178(15) 0.0022(13) 0.0021(13) 0.0045(12)
    C11 0.0346(18) 0.0261(17) 0.0215(16) -0.0004(14) 0.0069(13) -0.0033(13)
    C12 0.0262(16) 0.0223(16) 0.0265(17) -0.0013(13) 0.0048(13) -0.0014(13)
    C13 0.0362(19) 0.0324(19) 0.0203(16) 0.0053(15) -0.0014(14) 0.0046(14)
    C14 0.0377(19) 0.0297(18) 0.0164(15) 0.0064(14) 0.0024(13) -0.0010(13)
    C15 0.0338(19) 0.0272(18) 0.037(2) 0.0016(15) 0.0054(15) -0.0017(15)
    C16 0.0335(19) 0.042(2) 0.0271(18) -0.0040(16) 0.0052(15) 0.0024(16)
    C17 0.079(4) 0.056(3) 0.032(2) -0.011(3) 0.004(2) 0.016(2)
_geom_special_details
;
 All esds (except the esd in the dihedral angle between two l.s. planes)
 are estimated using the full covariance matrix.  The cell esds are taken
 into account individually in the estimation of esds in distances, angles
 and torsion angles; correlations between esds in cell parameters are only
 used when they are defined by crystal symmetry.  An approximate (isotropic)
 treatment of cell esds is used for estimating esds involving l.s. planes.
;
loop_
    _geom_bond_atom_site_label_1
    _geom_bond_atom_site_label_2
    _geom_bond_site_symmetry_2
    _geom_bond_distance
    _geom_bond_publ_flag
    Br1 C4 . 1.895(4) ?
    S1 O2 . 1.483(3) ?
    S1 C1 . 1.770(3) ?
    S1 C16 . 1.804(4) ?
    O1 C7 . 1.369(4) ?
    O1 C8 . 1.375(4) ?
    C1 C8 . 1.375(4) ?
    C1 C2 . 1.445(4) ?
    C2 C3 . 1.390(5) ?
    C2 C7 . 1.391(4) ?
    C3 C4 . 1.383(5) ?
    C3 H3 . 0.9500 ?
    C4 C5 . 1.395(5) ?
    C5 C6 . 1.385(5) ?
    C5 H5 . 0.9500 ?
    C6 C7 . 1.379(5) ?
    C6 H6 . 0.9500 ?
    C8 C9 . 1.458(5) ?
    C9 C10 . 1.392(5) ?
    C9 C14 . 1.403(4) ?
    C10 C11 . 1.382(5) ?
    C10 H10 . 0.9500 ?
    C11 C12 . 1.383(5) ?
    C11 H11 . 0.9500 ?
    C12 C13 . 1.384(5) ?
    C12 C15 . 1.512(5) ?
    C13 C14 . 1.381(5) ?
    C13 H13 . 0.9500 ?
    C14 H14 . 0.9500 ?
    C15 H15A . 0.9800 ?
    C15 H15B . 0.9800 ?
    C15 H15C . 0.9800 ?
    C16 C17 . 1.511(6) ?
    C16 H16A . 0.9900 ?
    C16 H16B . 0.9900 ?
    C17 H17A . 0.9800 ?
    C17 H17B . 0.9800 ?
    C17 H17C . 0.9800 ?
loop_
    _geom_angle_atom_site_label_1
    _geom_angle_atom_site_label_2
    _geom_angle_atom_site_label_3
    _geom_angle_site_symmetry_1
    _geom_angle_site_symmetry_3
    _geom_angle
    _geom_angle_publ_flag
    O2 S1 C1 . . 106.61(16) ?
    O2 S1 C16 . . 105.37(17) ?
    C1 S1 C16 . . 97.81(17) ?
    C7 O1 C8 . . 107.2(2) ?
    C8 C1 C2 . . 106.9(3) ?
    C8 C1 S1 . . 129.3(3) ?
    C2 C1 S1 . . 123.6(2) ?
    C3 C2 C7 . . 119.4(3) ?
    C3 C2 C1 . . 135.5(3) ?
    C7 C2 C1 . . 105.1(3) ?
    C4 C3 C2 . . 117.3(3) ?
    C4 C3 H3 . . 121.3 ?
    C2 C3 H3 . . 121.3 ?
    C3 C4 C5 . . 122.8(3) ?
    C3 C4 Br1 . . 118.4(3) ?
    C5 C4 Br1 . . 118.7(3) ?
    C6 C5 C4 . . 119.8(3) ?
    C6 C5 H5 . . 120.1 ?
    C4 C5 H5 . . 120.1 ?
    C7 C6 C5 . . 117.1(3) ?
    C7 C6 H6 . . 121.5 ?
    C5 C6 H6 . . 121.5 ?
    O1 C7 C6 . . 125.8(3) ?
    O1 C7 C2 . . 110.6(3) ?
    C6 C7 C2 . . 123.5(3) ?
    C1 C8 O1 . . 110.1(3) ?
    C1 C8 C9 . . 135.0(3) ?
    O1 C8 C9 . . 114.9(3) ?
    C10 C9 C14 . . 118.0(3) ?
    C10 C9 C8 . . 122.2(3) ?
    C14 C9 C8 . . 119.8(3) ?
    C11 C10 C9 . . 120.8(3) ?
    C11 C10 H10 . . 119.6 ?
    C9 C10 H10 . . 119.6 ?
    C10 C11 C12 . . 121.4(3) ?
    C10 C11 H11 . . 119.3 ?
    C12 C11 H11 . . 119.3 ?
    C11 C12 C13 . . 117.9(3) ?
    C11 C12 C15 . . 121.2(3) ?
    C13 C12 C15 . . 120.9(3) ?
    C14 C13 C12 . . 121.8(3) ?
    C14 C13 H13 . . 119.1 ?
    C12 C13 H13 . . 119.1 ?
    C13 C14 C9 . . 120.1(3) ?
    C13 C14 H14 . . 119.9 ?
    C9 C14 H14 . . 119.9 ?
    C12 C15 H15A . . 109.5 ?
    C12 C15 H15B . . 109.5 ?
    H15A C15 H15B . . 109.5 ?
    C12 C15 H15C . . 109.5 ?
    H15A C15 H15C . . 109.5 ?
    H15B C15 H15C . . 109.5 ?
    C17 C16 S1 . . 109.4(3) ?
    C17 C16 H16A . . 109.8 ?
    S1 C16 H16A . . 109.8 ?
    C17 C16 H16B . . 109.8 ?
    S1 C16 H16B . . 109.8 ?
    H16A C16 H16B . . 108.2 ?
    C16 C17 H17A . . 109.5 ?
    C16 C17 H17B . . 109.5 ?
    H17A C17 H17B . . 109.5 ?
    C16 C17 H17C . . 109.5 ?
    H17A C17 H17C . . 109.5 ?
    H17B C17 H17C . . 109.5 ?
loop_
    _geom_torsion_atom_site_label_1
    _geom_torsion_atom_site_label_2
    _geom_torsion_atom_site_label_3
    _geom_torsion_atom_site_label_4
    _geom_torsion_site_symmetry_1
    _geom_torsion_site_symmetry_2
    _geom_torsion_site_symmetry_3
    _geom_torsion_site_symmetry_4
    _geom_torsion
    _geom_torsion_publ_flag
    O2 S1 C1 C8 . . . . 141.1(3) ?
    C16 S1 C1 C8 . . . . -110.3(3) ?
    O2 S1 C1 C2 . . . . -34.7(3) ?
    C16 S1 C1 C2 . . . . 74.0(3) ?
    C8 C1 C2 C3 . . . . -179.6(4) ?
    S1 C1 C2 C3 . . . . -3.0(6) ?
    C8 C1 C2 C7 . . . . 0.3(4) ?
    S1 C1 C2 C7 . . . . 176.9(3) ?
    C7 C2 C3 C4 . . . . 0.6(5) ?
    C1 C2 C3 C4 . . . . -179.5(4) ?
    C2 C3 C4 C5 . . . . -0.9(5) ?
    C2 C3 C4 Br1 . . . . 178.6(2) ?
    C3 C4 C5 C6 . . . . 0.5(6) ?
    Br1 C4 C5 C6 . . . . -179.0(3) ?
    C4 C5 C6 C7 . . . . 0.2(6) ?
    C8 O1 C7 C6 . . . . 179.5(3) ?
    C8 O1 C7 C2 . . . . -0.8(4) ?
    C5 C6 C7 O1 . . . . 179.3(3) ?
    C5 C6 C7 C2 . . . . -0.4(6) ?
    C3 C2 C7 O1 . . . . -179.8(3) ?
    C1 C2 C7 O1 . . . . 0.3(4) ?
    C3 C2 C7 C6 . . . . 0.0(5) ?
    C1 C2 C7 C6 . . . . -179.9(3) ?
    C2 C1 C8 O1 . . . . -0.8(4) ?
    S1 C1 C8 O1 . . . . -177.1(2) ?
    C2 C1 C8 C9 . . . . -179.4(3) ?
    S1 C1 C8 C9 . . . . 4.3(6) ?
    C7 O1 C8 C1 . . . . 1.0(4) ?
    C7 O1 C8 C9 . . . . 179.9(3) ?
    C1 C8 C9 C10 . . . . 0.2(6) ?
    O1 C8 C9 C10 . . . . -178.3(3) ?
    C1 C8 C9 C14 . . . . 179.4(4) ?
    O1 C8 C9 C14 . . . . 0.8(4) ?
    C14 C9 C10 C11 . . . . 0.4(5) ?
    C8 C9 C10 C11 . . . . 179.6(3) ?
    C9 C10 C11 C12 . . . . -0.1(5) ?
    C10 C11 C12 C13 . . . . 0.1(5) ?
    C10 C11 C12 C15 . . . . 180.0(3) ?
    C11 C12 C13 C14 . . . . -0.4(6) ?
    C15 C12 C13 C14 . . . . 179.8(4) ?
    C12 C13 C14 C9 . . . . 0.7(6) ?
    C10 C9 C14 C13 . . . . -0.7(5) ?
    C8 C9 C14 C13 . . . . -179.9(3) ?
    O2 S1 C16 C17 . . . . -60.2(4) ?
    C1 S1 C16 C17 . . . . -169.9(3) ?
loop_
    _geom_hbond_atom_site_label_D
    _geom_hbond_atom_site_label_H
    _geom_hbond_atom_site_label_A
    _geom_hbond_site_symmetry_A
    _geom_hbond_distance_DH
    _geom_hbond_distance_HA
    _geom_hbond_distance_DA
    _geom_hbond_angle_DHA
    C13 H13 O2 4_766 0.95 2.58 3.507(4) 164.2
    C16 H16B O2 1_655 0.99 2.26 3.110(5) 143.8
    C15 H15C Cg1 1_655 0.99 2.78 3.607(3) 142.9
_iucr_refine_instructions_details
;
TITL 1254 IN P2(1)/N
CELL  0.71073  5.02020 25.04710 12.24300 90.00000 100.34000 90.00000
ZERR 4  0.00030  0.00120  0.00060  0.00000  0.00200  0.00000
LATT 1
SYMM -X+ 0.50000, Y+ 0.50000, -Z+ 0.50000
SFAC C H O S BR
UNIT 68 60 8 4 4
TEMP -100
PLAN 30
FMAP 2
L.S. 15
ACTA
CONF
OMIT 1 3 7
EQIV $1 1.5+x, 0.5-y, 0.5+z
EQIV $2 1+x, y, z
HTAB C13 O2_$1
HTAB C16 O2_$2
MPLA 9 C1 C2 C3 C4 C5 C6 C7 O1 C8
MPLA 6 C9 C10 C11 C12 C13 C14
BOND $H
BOND
WGHT    0.064800    3.220300
FVAR       0.12751
BR1   5   -0.009575    0.504511    0.820393    11.00000    0.03676    0.02971 =
         0.03979   -0.00114    0.01023    0.00835
S1    4    0.568054    0.354087    0.545422    11.00000    0.03711    0.02667 =
         0.01580   -0.00124   -0.00306    0.00478
O1    3    0.841027    0.335830    0.869602    11.00000    0.03244    0.02447 =
         0.01531   -0.00062    0.00331    0.00399
O2    3    0.271017    0.362452    0.518887    11.00000    0.03477    0.04142 =
         0.02999    0.00233   -0.00558   -0.00657
C1    1    0.658591    0.354761    0.691962    11.00000    0.02931    0.02107 =
         0.01735   -0.00197    0.00188    0.00081
C2    1    0.527739    0.388020    0.762988    11.00000    0.02739    0.01970 =
         0.01813   -0.00324    0.00209   -0.00281
C3    1    0.326408    0.426806    0.746549    11.00000    0.02676    0.02334 =
         0.02574   -0.00006    0.00054   -0.00081
AFIX  43
H3    2    0.239131    0.436753    0.674039    11.00000   -1.20000
AFIX   0
C4    1    0.258247    0.450331    0.839958    11.00000    0.02551    0.02543 =
         0.02889   -0.00102    0.00505   -0.00013
C5    1    0.379648    0.436194    0.947638    11.00000    0.04086    0.02928 =
         0.02461   -0.00326    0.01263    0.00301
AFIX  43
H5    2    0.325690    0.453196    1.009526    11.00000   -1.20000
AFIX   0
C6    1    0.579008    0.397317    0.964098    11.00000    0.03989    0.03362 =
         0.01705   -0.00023    0.00315    0.00514
AFIX  43
H6    2    0.664415    0.386922    1.036580    11.00000   -1.20000
AFIX   0
C7    1    0.648147    0.374349    0.870656    11.00000    0.02984    0.02073 =
         0.01949   -0.00159    0.00217    0.00089
C8    1    0.844084    0.323754    0.760257    11.00000    0.02867    0.01923 =
         0.01340   -0.00115    0.00042   -0.00336
C9    1    1.039992    0.283073    0.742883    11.00000    0.02664    0.01937 =
         0.01723    0.00013    0.00153   -0.00225
C10   1    1.073662    0.267229    0.637234    11.00000    0.03179    0.02530 =
         0.01783    0.00451    0.00208    0.00222
AFIX  43
H10   2    0.965625    0.283036    0.573820    11.00000   -1.20000
AFIX   0
C11   1    1.262385    0.228775    0.623453    11.00000    0.03456    0.02612 =
         0.02152   -0.00335    0.00695   -0.00039
AFIX  43
H11   2    1.281545    0.218545    0.550544    11.00000   -1.20000
AFIX   0
C12   1    1.423843    0.204894    0.713622    11.00000    0.02619    0.02232 =
         0.02649   -0.00137    0.00481   -0.00130
C13   1    1.390713    0.220616    0.818752    11.00000    0.03623    0.03236 =
         0.02034    0.00459   -0.00143    0.00531
AFIX  43
H13   2    1.499104    0.204502    0.881706    11.00000   -1.20000
AFIX   0
C14   1    1.204286    0.259105    0.834574    11.00000    0.03766    0.02970 =
         0.01639   -0.00100    0.00239    0.00643
AFIX  43
H14   2    1.187273    0.269371    0.907704    11.00000   -1.20000
AFIX   0
C15   1    1.629903    0.162839    0.698165    11.00000    0.03377    0.02719 =
         0.03662   -0.00170    0.00536    0.00159
AFIX 137
H15A  2    1.634567    0.158859    0.618900    11.00000   -1.50000
H15B  2    1.579614    0.128714    0.727954    11.00000   -1.50000
H15C  2    1.809096    0.173685    0.737620    11.00000   -1.50000
AFIX   0
C16   1    0.715414    0.417404    0.518771    11.00000    0.03351    0.04223 =
         0.02709    0.00235    0.00522   -0.00396
AFIX  23
H16A  2    0.657714    0.445272    0.566933    11.00000   -1.20000
H16B  2    0.915377    0.414879    0.535867    11.00000   -1.20000
AFIX   0
C17   1    0.624718    0.432280    0.398265    11.00000    0.07865    0.05569 =
         0.03178    0.01567    0.00373   -0.01089
AFIX 137
H17A  2    0.682098    0.404556    0.350966    11.00000   -1.50000
H17B  2    0.706235    0.466475    0.383480    11.00000   -1.50000
H17C  2    0.426977    0.435460    0.382169    11.00000   -1.50000
HKLF 4
REM  1254 IN P2(1)/N
REM R1 =  0.0522 for   3104 Fo > 4sig(Fo)  and  0.0674 for all   3868 data
REM    192 parameters refined using      0 restraints
END
WGHT      0.0648      3.2203
REM Highest difference peak  1.968,  deepest hole -0.828,  1-sigma level  0.119
Q1    1   0.1715  0.5055  0.8215  11.00000  0.05    1.97
Q2    1  -0.2069  0.5043  0.8210  11.00000  0.05    1.49
Q3    1   0.3318  0.5034  0.8184  11.00000  0.05    1.07
Q4    1  -0.3519  0.5002  0.8226  11.00000  0.05    0.89
Q5    1   0.7548  0.3534  0.5420  11.00000  0.05    0.89
Q6    1   0.4980  0.4948  0.8169  11.00000  0.05    0.86
Q7    1   0.4048  0.3584  0.5348  11.00000  0.05    0.64
Q8    1   0.8610  0.2851  0.7393  11.00000  0.05    0.47
Q9    1   0.6393  0.3869  0.5462  11.00000  0.05    0.46
Q10   1   0.9209  0.3543  0.5345  11.00000  0.05    0.43
Q11   1   0.0099  0.5360  0.8215  11.00000  0.05    0.43
Q12   1   0.1013  0.3548  0.5331  11.00000  0.05    0.41
Q13   1   0.0080  0.4674  0.8183  11.00000  0.05    0.40
Q14   1   1.0445  0.3412  0.8753  11.00000  0.05    0.40
Q15   1   0.4151  0.4019  0.9597  11.00000  0.05    0.40
Q16   1   0.8208  0.3483  0.7042  11.00000  0.05    0.38
Q17   1   1.8289  0.1622  0.6897  11.00000  0.05    0.38
Q18   1   0.2433  0.3626  0.4838  11.00000  0.05    0.38
Q19   1   1.2114  0.2252  0.8407  11.00000  0.05    0.37
Q20   1   0.3698  0.3932  0.7552  11.00000  0.05    0.37
Q21   1   0.9839  0.3136  0.7452  11.00000  0.05    0.36
Q22   1   0.0784  0.3638  0.4652  11.00000  0.05    0.36
Q23   1   0.8209  0.3688  0.8830  11.00000  0.05    0.35
Q24   1   0.5730  0.3249  0.5305  11.00000  0.05    0.35
Q25   1   1.4743  0.1815  0.7048  11.00000  0.05    0.34
Q26   1   0.6230  0.3341  0.8637  11.00000  0.05    0.34
Q27   1   0.5527  0.4308  0.9547  11.00000  0.05    0.33
Q28   1   1.3693  0.1583  0.9622  11.00000  0.05    0.32
Q29   1   1.0950  0.2333  0.6260  11.00000  0.05    0.32
Q30   1   1.1420  0.1674  0.6376  11.00000  0.05    0.32
;
