# Supplementary material for: 5-Bromo-3-ethyl­sulfinyl-2-(4-methyl­phen­yl)-1-benzo­furan
Source: Acta Crystallogr Sect E Struct Rep Online. 2014 Jun 25;70(Pt 7):o808. doi: 10.1107/S1600536814014470 (PMC4120618; doi:10.1107/S1600536814014470)
Supplement: Supplementary file 2 [file e-70-0o808-Isup2.hkl]

# 
# h,k,l, Fc-squared, Fo-squared, sigma(Fo-squared) and status flag 
# 
data_I
_shelx_title ' 1254 IN P2(1)/N' 
_shelx_refln_list_code          4 
_shelx_F_calc_maximum      250.00 
_exptl_crystal_F_000       736.00 
_reflns_d_resolution_high  0.7422 
 
loop_ 
 _symmetry_equiv_pos_as_xyz 
 'x, y, z' 
 '-x+1/2, y+1/2, -z+1/2' 
 '-x, -y, -z' 
 'x-1/2, -y-1/2, z-1/2' 
 
_cell_length_a     5.0202 
_cell_length_b    25.0471 
_cell_length_c    12.2430 
_cell_angle_alpha  90.000 
_cell_angle_beta  100.340 
_cell_angle_gamma  90.000 
 
_shelx_F_squared_multiplier     1.000 
 
loop_ 
 _refln_index_h 
 _refln_index_k 
 _refln_index_l 
 _refln_F_squared_calc 
 _refln_F_squared_meas 
 _refln_F_squared_sigma 
 _refln_observed_status 
   2   0   0     4765.06     4500.75    111.98 o 
   4   0   0     1271.18     1163.15     57.71 o 
   6   0   0      150.30      129.17     23.37 o 
   1   1   0     1799.94     1846.27     36.53 o 
   2   1   0      848.72      894.32     20.60 o 
   3   1   0     7170.17     7221.22    144.52 o 
   4   1   0      638.56      657.50     19.74 o 
   5   1   0      929.99      975.83     39.44 o 
   6   1   0       67.65       95.71     17.84 o 
   0   2   0      755.94      924.35     16.93 o 
   1   2   0     3449.35     3414.85     72.96 o 
   2   2   0     5973.67     5770.15    116.12 o 
   3   2   0     2617.26     2732.40     53.69 o 
   4   2   0     2887.57     2942.05     65.45 o 
   5   2   0        4.49        1.04      9.36 o 
   6   2   0      570.10      593.77     34.12 o 
   1   3   0    10994.42    10640.83    182.91 o 
   2   3   0      846.41      817.85     17.22 o 
   3   3   0     8762.36     8580.77    161.79 o 
   4   3   0      140.21      146.43      9.69 o 
   5   3   0     1017.15     1045.36     42.28 o 
   6   3   0        5.12       -6.13     12.26 o 
   0   4   0      530.25      599.04     12.56 o 
   1   4   0     2802.61     2894.52     53.41 o 
   2   4   0     7602.64     7667.76    138.43 o 
   3   4   0       89.16       90.10      5.00 o 
   4   4   0     3717.00     3802.37     90.25 o 
   5   4   0       32.16       30.61      9.29 o 
   6   4   0      220.52      280.94     44.29 o 
   1   5   0    62501.75    56424.48    918.94 o 
   2   5   0     1271.32     1381.86     26.99 o 
   3   5   0     1837.74     1724.59     32.70 o 
   4   5   0      527.90      546.76     17.73 o 
   5   5   0      952.50      989.09     36.73 o 
   6   5   0       11.09       21.33     13.65 o 
   0   6   0     7356.23     8657.67    174.07 o 
   1   6   0      710.16      653.04     17.28 o 
   2   6   0     9946.80     9584.44    173.74 o 
   3   6   0      807.25      826.50     18.25 o 
   4   6   0      977.69      979.10     32.91 o 
   5   6   0       29.16       15.98     11.32 o 
   6   6   0      540.89      627.46     48.26 o 
   1   7   0     1640.42     1483.98     25.01 o 
   2   7   0     2242.68     2357.05     47.41 o 
   3   7   0     1610.42     1551.22     31.30 o 
   4   7   0       11.92        3.21      6.44 o 
   5   7   0     1412.89     1522.47     59.03 o 
   6   7   0       25.90       45.72     13.96 o 
   0   8   0    13225.87    15310.36    303.03 o 
   1   8   0      155.77      165.31      4.56 o 
   2   8   0     9276.50     9040.12    156.72 o 
   3   8   0      781.24      776.81     17.65 o 
   4   8   0     2943.81     2834.04     72.10 o 
   5   8   0       12.09        9.60     14.12 o 
   6   8   0      163.79      176.55     18.45 o 
   1   9   0    15218.35    14548.17    200.55 o 
   2   9   0     2766.10     2604.99     46.33 o 
   3   9   0     4610.82     4373.85     91.94 o 
   4   9   0      163.99      161.66     20.90 o 
   5   9   0      565.18      579.69     30.52 o 
   6   9   0        3.66       -7.64     13.94 o 
   0  10   0      124.70      146.39      5.62 o 
   1  10   0        4.40        8.68      2.16 o 
   2  10   0    10877.53    10483.53    177.44 o 
   3  10   0      286.33      274.66     12.82 o 
   4  10   0     2193.16     2111.67     62.57 o 
   5  10   0       10.19       25.81     13.18 o 
   6  10   0      408.16      465.65     29.58 o 
   1  11   0     9509.33     8875.25    126.48 o 
   2  11   0       29.72       27.08      4.19 o 
   3  11   0     1663.08     1519.45     33.20 o 
   4  11   0      224.23      230.28     15.77 o 
   5  11   0      543.86      581.60     36.89 o 
   6  11   0        3.36      -17.76     17.76 o 
   0  12   0     8060.12     8675.62    173.67 o 
   1  12   0      254.85      330.64      8.18 o 
   2  12   0     2259.98     1956.19     35.22 o 
   3  12   0      129.21      105.30      9.26 o 
   4  12   0      670.90      705.64     29.88 o 
   5  12   0        1.22       -1.09     14.01 o 
   6  12   0      596.89      727.03     39.01 o 
   1  13   0     5995.57     5667.28     78.81 o 
   2  13   0       77.50       75.05      5.22 o 
   3  13   0     2538.19     2295.05     59.57 o 
   4  13   0       17.74        6.71     11.96 o 
   5  13   0      634.89      689.67     31.21 o 
   6  13   0        0.07        5.60     17.11 o 
   0  14   0    19945.60    22143.99    439.70 o 
   1  14   0      597.43      633.61     17.40 o 
   2  14   0     4682.29     4322.19     82.84 o 
   3  14   0      260.70      255.57     14.34 o 
   4  14   0      781.37      779.49     28.11 o 
   5  14   0       44.18       27.13     16.14 o 
   6  14   0       44.23       26.85     18.07 o 
   1  15   0      837.43      744.77     13.31 o 
   2  15   0      116.40      101.68      7.53 o 
   3  15   0     6542.55     6032.30    141.09 o 
   4  15   0       86.52       94.16     15.78 o 
   5  15   0      421.67      471.78     30.96 o 
   0  16   0     1742.79     2016.37     43.80 o 
   1  16   0       61.92       54.34      4.47 o 
   2  16   0     1244.55     1061.75     27.18 o 
   3  16   0      439.32      427.70     17.90 o 
   4  16   0      902.84      925.19     32.53 o 
   5  16   0      118.33      115.45     20.34 o 
   1  17   0     5505.18     4860.99     76.52 o 
   2  17   0        7.45       12.06      6.77 o 
   3  17   0      787.63      764.14     25.52 o 
   4  17   0      142.87      127.73     26.54 o 
   5  17   0      422.61      495.80     32.58 o 
   0  18   0     5107.24     6097.40    124.65 o 
   1  18   0      146.88      178.27      7.38 o 
   2  18   0     2607.33     2251.05     51.45 o 
   3  18   0      370.93      321.95     16.19 o 
   4  18   0      577.22      582.53     26.27 o 
   5  18   0       34.99       34.64     18.75 o 
   1  19   0     2660.61     2428.06     41.46 o 
   2  19   0      696.04      614.11     19.69 o 
   3  19   0      437.52      452.38     19.24 o 
   4  19   0        0.76      -12.12     13.59 o 
   5  19   0      274.96      316.75     28.34 o 
   0  20   0     2392.36     2622.89     60.67 o 
   1  20   0       12.37       77.51     16.60 o 
   2  20   0     3288.00     2937.29     66.02 o 
   3  20   0       23.55        5.76      9.68 o 
   4  20   0      786.87      693.42     34.88 o 
   5  20   0       10.20       -2.14     18.49 o 
   1  21   0      348.99      410.77     15.13 o 
   2  21   0       30.41       29.08      9.29 o 
   3  21   0      871.40      801.57     29.16 o 
   4  21   0        0.14       -6.03     15.87 o 
   5  21   0      410.17      491.34     92.32 o 
   0  22   0     1794.68     1992.05     49.61 o 
   1  22   0       44.70       73.57     10.43 o 
   2  22   0      431.39      435.29     18.02 o 
   3  22   0      381.00      355.52     22.38 o 
   4  22   0      762.70      793.32     57.84 o 
   5  22   0      103.26      140.24     51.67 o 
   1  23   0     3943.40     3550.13     79.66 o 
   2  23   0      182.79      148.49     12.46 o 
   3  23   0      804.28      720.25     29.21 o 
   4  23   0      106.43      118.25     21.16 o 
   0  24   0      245.26      268.44     16.23 o 
   1  24   0       24.97       93.34     14.78 o 
   2  24   0      195.89      171.50     13.47 o 
   3  24   0       19.64      -12.29     13.62 o 
   4  24   0      245.13      255.51     40.07 o 
   1  25   0     1830.51     1698.93     44.06 o 
   2  25   0      204.93      184.25     15.55 o 
   3  25   0      272.08      228.77     20.99 o 
   4  25   0      164.79      166.88     26.85 o 
   0  26   0      962.07     1013.93     58.79 o 
   1  26   0       89.21      167.15     16.47 o 
   2  26   0      712.74      707.39     26.91 o 
   3  26   0       67.48       64.09     17.07 o 
   4  26   0      309.58      368.73     45.88 o 
   1  27   0       12.36       80.26     13.54 o 
   2  27   0        8.59        2.60     14.10 o 
   3  27   0      403.46      404.61     30.72 o 
   0  28   0     1392.76     1605.22     96.88 o 
   1  28   0       56.88      125.83     17.45 o 
   2  28   0      977.97      838.55     35.13 o 
   3  28   0        0.57      -17.77     17.77 o 
   1  29   0      253.61      269.26     18.15 o 
   2  29   0       45.73       82.87     16.90 o 
   3  29   0      176.90      168.61     27.82 o 
   0  30   0      246.42      263.14     29.85 o 
   1  30   0        0.02       11.24     17.27 o 
   2  30   0       63.88       37.02     16.96 o 
   3  30   0      215.82      185.76     51.05 o 
   1  31   0      698.89      760.27     57.41 o 
   2  31   0       16.20        0.24     26.75 o 
   0  32   0        4.90       -8.00     38.14 o 
   1  32   0       17.79       35.33     24.29 o 
   2  32   0      203.99      194.98     52.28 o 
   1  33   0       75.23      127.94     45.52 o 
  -5   0   1      163.33      185.18     17.72 o 
  -3   0   1     1819.87     1805.21     58.57 o 
  -1   0   1     4560.54     4389.92    148.27 o 
   1   0   1    10013.67     9898.93    285.43 o 
   3   0   1      174.10      184.18     10.52 o 
   5   0   1      885.96      910.95     63.35 o 
  -6   1   1      283.75      385.40     41.83 o 
  -5   1   1      100.92      101.59     10.95 o 
  -4   1   1       88.46       82.87      5.95 o 
  -3   1   1      489.84      518.61     14.05 o 
  -2   1   1     3836.25     3731.15     99.55 o 
  -1   1   1     1443.18     1497.43     31.86 o 
   0   1   1      947.48     1065.87     15.93 o 
   1   1   1      679.34      668.03     14.34 o 
   2   1   1      460.06      534.94     13.46 o 
   3   1   1      530.44      534.42     14.98 o 
   4   1   1      235.76      281.00     11.80 o 
   5   1   1       12.64        9.32     10.39 o 
   6   1   1       93.77       88.30     16.95 o 
  -6   2   1        9.74       -2.06     11.65 o 
  -5   2   1     1413.17     1538.27     57.03 o 
  -4   2   1      197.37      200.06      7.40 o 
  -3   2   1     4262.55     4353.08     82.17 o 
  -2   2   1     2353.10     2440.49     50.02 o 
  -1   2   1     1807.45     1748.08     37.98 o 
   0   2   1    10425.07    12187.69    172.89 o 
   1   2   1     1312.11     1305.83     27.03 o 
   2   2   1      393.28      406.48     11.03 o 
   3   2   1      224.03      232.04     11.64 o 
   4   2   1       86.82       73.43      7.26 o 
   5   2   1      116.12      164.20     12.87 o 
   6   2   1      120.98      130.68     28.29 o 
  -6   3   1      162.81      170.29     19.07 o 
  -5   3   1       39.76       37.90      9.07 o 
  -4   3   1     3362.82     3423.46     77.16 o 
  -3   3   1       45.87       49.81      5.05 o 
  -2   3   1     6765.14     6685.43    133.43 o 
  -1   3   1      479.13      535.74     10.09 o 
   0   3   1     8802.58    10637.50    138.16 o 
   1   3   1     8462.32     8632.87    146.99 o 
   2   3   1      923.57      791.93     17.15 o 
   3   3   1       50.43       47.68      4.44 o 
   4   3   1        4.29       -4.17      5.51 o 
   5   3   1      346.91      361.58     18.83 o 
   6   3   1      241.75      297.14     31.68 o 
  -6   4   1       43.24       43.32     12.51 o 
  -5   4   1      532.22      579.25     26.91 o 
  -4   4   1      174.27      203.52     10.54 o 
  -3   4   1      251.54      206.22      8.84 o 
  -2   4   1      429.85      454.61     11.82 o 
  -1   4   1     7281.80     7257.57    143.15 o 
   0   4   1       37.96       58.65      1.74 o 
   1   4   1     8897.66     9712.44    152.49 o 
   2   4   1      482.89      523.50     12.43 o 
   3   4   1     1669.16     1806.65     37.47 o 
   4   4   1      237.24      243.75     10.28 o 
   5   4   1      166.04      158.70     13.60 o 
   6   4   1      122.98      144.64     31.98 o 
  -6   5   1      130.58      162.48     16.49 o 
  -5   5   1      434.00      444.91     30.40 o 
  -4   5   1     1078.21     1035.95     26.85 o 
  -3   5   1     1102.40     1087.70     27.51 o 
  -2   5   1       60.57       40.36      2.71 o 
  -1   5   1     5833.16     5647.97    100.82 o 
   0   5   1     5543.22     6445.89     87.32 o 
   1   5   1      641.58      663.48     13.67 o 
   2   5   1       30.72       23.70      3.30 o 
   3   5   1     1151.33     1167.56     25.31 o 
   4   5   1      698.88      681.03     21.31 o 
   5   5   1       29.01       24.50     10.60 o 
   6   5   1       13.84        7.82     14.62 o 
  -6   6   1        4.89        7.52     11.29 o 
  -5   6   1       10.37       11.80      9.91 o 
  -4   6   1      169.96      166.38      9.80 o 
  -3   6   1     2489.09     2392.52     46.85 o 
  -2   6   1     1666.91     1817.16     36.36 o 
  -1   6   1    48910.65    44329.83    840.41 o 
   0   6   1     3109.12     3743.01     54.56 o 
   1   6   1       13.27       17.08      2.04 o 
   2   6   1      220.03      209.96      6.40 o 
   3   6   1       31.93       28.48      4.69 o 
   4   6   1      108.71       64.76     14.08 o 
   5   6   1        3.39       -2.54     11.62 o 
   6   6   1       12.41        5.08     15.70 o 
  -6   7   1      766.98      829.36     37.95 o 
  -5   7   1       16.81      -13.52     19.27 o 
  -4   7   1     1100.70     1096.69     29.48 o 
  -3   7   1       58.76       55.59      4.56 o 
  -2   7   1     2806.64     2851.41     53.27 o 
  -1   7   1      201.99      237.11     13.55 o 
   0   7   1       39.65       45.60      2.24 o 
   1   7   1      667.16      669.53     11.47 o 
   2   7   1      344.45      370.47      9.06 o 
   3   7   1      702.94      701.00     17.58 o 
   4   7   1      111.18      142.20     21.34 o 
   5   7   1       68.23       83.47     14.97 o 
   6   7   1      103.25      115.20     22.51 o 
  -6   8   1       71.12       74.62     14.61 o 
  -5   8   1      607.07      631.22     25.84 o 
  -4   8   1     1223.80     1170.85     32.13 o 
  -3   8   1     2828.54     2739.66     53.71 o 
  -2   8   1     4957.16     4824.97     93.98 o 
  -1   8   1     3699.08     3623.39     56.40 o 
   0   8   1       13.24       13.61      2.00 o 
   1   8   1      733.56      632.49     17.38 o 
   2   8   1       55.64       53.95      3.89 o 
   3   8   1       53.69       47.20      6.34 o 
   4   8   1        0.87       -9.61      9.61 o 
   5   8   1        0.17        0.38     12.96 o 
   6   8   1       44.58       42.24     15.47 o 
  -6   9   1      116.16      133.24     16.60 o 
  -5   9   1        1.34        7.96      9.89 o 
  -4   9   1     1219.64     1171.03     33.91 o 
  -3   9   1      264.47      268.96      9.19 o 
  -2   9   1      211.56      300.31      8.95 o 
  -1   9   1     2412.56     2465.51     49.45 o 
   0   9   1     2839.38     3317.73     47.73 o 
   1   9   1      177.48      154.84      5.37 o 
   2   9   1     8251.75     8374.78    146.83 o 
   3   9   1     1637.31     1590.79     38.59 o 
   4   9   1      148.25      138.95     15.12 o 
   5   9   1      147.01      115.28     17.89 o 
   6   9   1        0.01      -13.53     14.70 o 
  -6  10   1       85.93       93.18     24.28 o 
  -5  10   1      972.15     1117.92     39.16 o 
  -4  10   1      444.86      402.28     18.96 o 
  -3  10   1      245.29      233.36     14.92 o 
  -2  10   1      621.89      707.24     16.81 o 
  -1  10   1      134.40      152.57      5.64 o 
   0  10   1      514.04      601.63     10.30 o 
   1  10   1      177.65      190.92      5.29 o 
   2  10   1      198.22      184.78      7.24 o 
   3  10   1     1418.07     1366.61     32.19 o 
   4  10   1       82.76       69.54     10.85 o 
   5  10   1        0.59       -6.81     13.23 o 
   6  10   1       34.02       12.21     16.54 o 
  -6  11   1       71.93       90.46     16.97 o 
  -5  11   1      236.14      261.76     17.68 o 
  -4  11   1      338.97      342.23     18.00 o 
  -3  11   1     1416.86     1301.78     33.91 o 
  -2  11   1    12252.06    11422.06    202.34 o 
  -1  11   1     5493.66     5976.32    131.33 o 
   0  11   1     5629.83     6354.81     94.46 o 
   1  11   1       84.55       89.07      4.01 o 
   2  11   1       23.07       11.30      3.38 o 
   3  11   1       14.86       19.38      7.40 o 
   4  11   1        0.55       -7.62      9.66 o 
   5  11   1        2.56      -11.00     11.00 o 
   6  11   1       26.51       18.25     16.73 o 
  -6  12   1       13.24      -13.97     22.22 o 
  -5  12   1      716.78      748.28     30.93 o 
  -4  12   1       65.04       69.17     11.70 o 
  -3  12   1      710.56      647.25     18.93 o 
  -2  12   1      435.18      448.05     10.68 o 
  -1  12   1     5783.97     5669.90     91.24 o 
   0  12   1     2779.13     3375.76     51.54 o 
   1  12   1      592.10      550.63     12.22 o 
   2  12   1     3050.61     2948.18     48.14 o 
   3  12   1      117.56      103.70      9.78 o 
   4  12   1     1066.57     1023.55     39.19 o 
   5  12   1       20.68       29.51     13.09 o 
   6  12   1       40.27       44.37     18.15 o 
  -6  13   1      271.61      305.34     25.00 o 
  -5  13   1      147.89      100.75     14.79 o 
  -4  13   1      498.90      530.29     23.76 o 
  -3  13   1     5428.06     4906.23    118.99 o 
  -2  13   1      500.88      505.43     15.62 o 
  -1  13   1      148.10      119.67      7.92 o 
   0  13   1      139.99      186.12      5.70 o 
   1  13   1        7.40       11.86      4.71 o 
   2  13   1       17.41       10.15      3.52 o 
   3  13   1      171.13      179.69     12.15 o 
   4  13   1      138.76      108.19     17.40 o 
   5  13   1       65.72       63.02     16.94 o 
   6  13   1       82.76      117.13     21.25 o 
  -6  14   1      102.84      149.45     21.08 o 
  -5  14   1      270.14      277.70     19.51 o 
  -4  14   1      266.24      288.46     15.90 o 
  -3  14   1      502.28      477.87     18.86 o 
  -2  14   1      460.54      461.59     13.39 o 
  -1  14   1     2290.54     1988.42     33.97 o 
   0  14   1      632.79      773.83     14.24 o 
   1  14   1     5537.28     5112.26     80.90 o 
   2  14   1       17.57        6.45      4.58 o 
   3  14   1      592.28      534.07     19.26 o 
   4  14   1      324.86      283.42     18.98 o 
   5  14   1        5.94        3.96     30.80 o 
  -6  15   1      402.02      556.66     72.58 o 
  -5  15   1       13.20      -12.65     12.65 o 
  -4  15   1      463.70      502.82     21.61 o 
  -3  15   1      481.21      418.44     18.83 o 
  -2  15   1     1326.74     1243.31     32.62 o 
  -1  15   1      646.18      625.18     14.91 o 
   0  15   1      120.64      148.50      5.68 o 
   1  15   1     1827.39     1682.35     30.35 o 
   2  15   1     1395.05     1246.77     28.94 o 
   3  15   1      482.52      478.11     18.47 o 
   4  15   1        5.25       13.36     12.02 o 
   5  15   1       99.76       89.28     19.22 o 
  -5  16   1      489.13      569.18     28.37 o 
  -4  16   1     1098.78     1003.23     33.98 o 
  -3  16   1     1428.25     1375.26     38.37 o 
  -2  16   1     2266.64     2101.68     53.82 o 
  -1  16   1       70.14       72.00      5.36 o 
   0  16   1     1872.07     2177.88     34.78 o 
   1  16   1      220.29      230.33      7.15 o 
   2  16   1      124.92       96.66      7.71 o 
   3  16   1       90.29       67.23     10.23 o 
   4  16   1       21.09       16.06     12.68 o 
   5  16   1       11.05        9.06     16.83 o 
  -5  17   1      243.48      285.28     21.55 o 
  -4  17   1      593.75      555.47     23.88 o 
  -3  17   1       59.59       59.27     10.26 o 
  -2  17   1     1557.80     1422.47     34.73 o 
  -1  17   1      643.11      746.26     53.88 o 
   0  17   1     6099.43     6923.33    103.85 o 
   1  17   1     1313.80     1279.46     23.30 o 
   2  17   1       37.96       41.00      7.55 o 
   3  17   1      535.43      476.07     20.56 o 
   4  17   1       17.84        4.42     12.92 o 
   5  17   1      142.35      144.59     21.96 o 
  -5  18   1      128.51      116.60     17.79 o 
  -4  18   1      526.84      416.10     26.45 o 
  -3  18   1      563.19      521.39     20.67 o 
  -2  18   1      542.32      511.45     21.01 o 
  -1  18   1       36.50       28.35      5.29 o 
   0  18   1      229.54      314.24      9.77 o 
   1  18   1       15.94       66.11     13.72 o 
   2  18   1     1020.83      927.71     25.26 o 
   3  18   1       42.15        9.00     10.08 o 
   4  18   1      674.17      666.55     37.47 o 
   5  18   1      104.36      121.19     21.67 o 
  -5  19   1      396.13      397.56     28.02 o 
  -4  19   1      154.93      121.75     18.33 o 
  -3  19   1      819.14      772.48     27.73 o 
  -2  19   1      401.41      345.57     14.32 o 
  -1  19   1      918.96     1073.18     49.77 o 
   0  19   1     1709.59     1880.68     32.12 o 
   1  19   1       16.31       55.44     13.53 o 
   2  19   1       30.81       12.93      7.99 o 
   3  19   1      102.49       67.67     11.86 o 
   4  19   1       77.26       79.93     19.33 o 
   5  19   1       23.25        9.55     19.15 o 
  -5  20   1      129.98      162.11     25.21 o 
  -4  20   1       12.79       11.28     14.86 o 
  -3  20   1     1025.52     1020.01     32.25 o 
  -2  20   1      303.58      268.12     14.66 o 
  -1  20   1     1918.48     1694.64     35.11 o 
   0  20   1     1171.47     1245.93     23.82 o 
   1  20   1     1025.17      967.01     26.72 o 
   2  20   1      385.13      410.35     21.56 o 
   3  20   1        0.95       -5.51     10.38 o 
   4  20   1      202.57      211.17     23.88 o 
   5  20   1       58.96       63.70     21.51 o 
  -5  21   1       54.39       16.86     18.60 o 
  -4  21   1     1136.00     1119.79     70.34 o 
  -3  21   1      539.34      419.52     19.57 o 
  -2  21   1       19.28        1.76      8.43 o 
  -1  21   1      944.17      871.20     23.62 o 
   0  21   1       79.64      115.32      7.15 o 
   1  21   1     2553.28     2782.08     63.18 o 
   2  21   1      275.74      217.39     14.10 o 
   3  21   1      653.78      568.27     24.70 o 
   4  21   1        2.47      -13.95     16.65 o 
   5  21   1      100.28      139.98     24.83 o 
  -5  22   1       58.57       79.98     23.39 o 
  -4  22   1      765.08      730.30     33.72 o 
  -3  22   1      533.25      532.76     23.11 o 
  -2  22   1     1276.55     1154.94     32.38 o 
  -1  22   1      301.67      319.94     13.83 o 
   0  22   1      351.42      419.36     12.48 o 
   1  22   1      231.00      282.87     15.48 o 
   2  22   1       46.34       24.95     10.47 o 
   3  22   1        2.58       -4.02     12.12 o 
   4  22   1        5.45        7.80     18.78 o 
  -4  23   1      157.51      175.95     19.92 o 
  -3  23   1       27.49       -1.65     12.54 o 
  -2  23   1      958.96      884.67     27.64 o 
  -1  23   1      335.59      919.76     68.40 o 
   0  23   1      424.44      491.07     14.20 o 
   1  23   1      518.18      500.68     19.62 o 
   2  23   1      160.81      153.27     13.57 o 
   3  23   1      818.01      791.63     37.63 o 
   4  23   1        0.00      -19.23     19.23 o 
  -4  24   1      171.56      169.49     20.84 o 
  -3  24   1       89.71       87.00     15.25 o 
  -2  24   1      325.67      305.59     16.23 o 
  -1  24   1      247.61      258.49     14.43 o 
   0  24   1      597.23      671.07     17.26 o 
   1  24   1        9.91       21.26      9.98 o 
   2  24   1      622.30      619.14     23.91 o 
   3  24   1        3.77      -21.48     24.24 o 
   4  24   1      208.50      229.69     31.67 o 
  -4  25   1      143.65      161.19     20.48 o 
  -3  25   1      956.51      866.91     34.21 o 
  -2  25   1      471.48      513.04     22.23 o 
  -1  25   1      424.72      652.47     36.51 o 
   0  25   1      825.05      900.82     23.17 o 
   1  25   1       80.18       75.33     12.25 o 
   2  25   1        0.65      -11.61     11.98 o 
   3  25   1       38.33       22.93     17.04 o 
   4  25   1       15.87        7.44     29.59 o 
  -4  26   1       27.03       37.65     20.69 o 
  -3  26   1      366.08      356.16     25.95 o 
  -2  26   1      502.41      428.73     21.77 o 
  -1  26   1      178.97      193.40     14.02 o 
   0  26   1      943.40     1065.62     43.22 o 
   1  26   1      308.43      423.89     22.13 o 
   2  26   1     1732.65     1492.09     52.03 o 
   3  26   1        7.10      -11.41     19.28 o 
   4  26   1      218.19      233.77     30.02 o 
  -4  27   1      167.35      197.44     55.36 o 
  -3  27   1      600.81      490.70     29.42 o 
  -2  27   1       19.49       25.02     13.60 o 
  -1  27   1      633.11      587.27     27.93 o 
   0  27   1      165.29      243.76     21.40 o 
   1  27   1      387.32      403.89     21.71 o 
   2  27   1       21.89       25.67     16.38 o 
   3  27   1       23.29       -4.35     19.91 o 
  -3  28   1      130.51      109.91     20.38 o 
  -2  28   1      156.56      127.27     16.37 o 
  -1  28   1      521.84      469.83     26.29 o 
   0  28   1      259.49      305.59     22.12 o 
   1  28   1      243.95      222.69     17.82 o 
   2  28   1       51.91       29.84     17.13 o 
   3  28   1        7.63        6.86     20.52 o 
  -3  29   1       54.81       58.68     21.95 o 
  -2  29   1      397.33      408.75     28.33 o 
  -1  29   1      138.46      160.56     14.79 o 
   0  29   1       54.06       68.51     16.44 o 
   1  29   1     1246.23     1169.46     54.97 o 
   2  29   1       12.62        5.06     17.04 o 
   3  29   1      408.14      480.80     64.90 o 
  -3  30   1       21.38        8.59     30.30 o 
  -2  30   1      658.90      621.34     28.47 o 
  -1  30   1        2.15       -3.20     19.77 o 
   0  30   1       24.92       28.33     15.92 o 
   1  30   1       10.67       29.35     17.66 o 
   2  30   1      169.50      113.92     21.15 o 
  -2  31   1      392.45      408.62     30.31 o 
  -1  31   1      636.26      663.37     40.44 o 
   0  31   1      601.41      713.12     34.10 o 
   1  31   1      167.05      183.80     26.03 o 
   2  31   1        1.57       24.15     21.71 o 
  -2  32   1       80.68       50.62     24.97 o 
  -1  32   1       12.28       15.53     21.42 o 
   0  32   1      736.55      865.17     59.77 o 
   1  32   1       18.83       85.36     24.19 o 
  -1  33   1      248.66      257.72     53.51 o 
  -6   0   2      615.03      763.33     53.51 o 
  -4   0   2       23.12       21.19     11.47 o 
  -2   0   2      402.72      451.51     21.04 o 
   0   0   2    11301.97    12831.03    286.73 o 
   2   0   2    11007.21    11006.42    270.54 o 
   4   0   2     1614.67     1629.27     58.96 o 
   6   0   2      823.60     1033.97     76.27 o 
  -6   1   2       71.20      109.12     13.57 o 
  -5   1   2      224.54      219.00     10.59 o 
  -4   1   2        3.92       -0.10      4.70 o 
  -3   1   2      500.73      452.16     15.42 o 
  -2   1   2        8.64       10.10      2.38 o 
  -1   1   2    12720.62    12367.83    224.05 o 
   0   1   2       77.55       86.19      2.15 o 
   1   1   2    17165.45    16127.73    239.91 o 
   2   1   2     1844.92     1813.33     33.14 o 
   3   1   2     2255.85     2193.22     42.96 o 
   4   1   2      451.02      487.92     22.23 o 
   5   1   2       47.10       53.09     10.03 o 
   6   1   2       98.40      117.74     19.32 o 
  -6   2   2       13.88        3.33     10.46 o 
  -5   2   2       69.38       62.27     11.62 o 
  -4   2   2     1937.15     2130.72     45.26 o 
  -3   2   2      739.16      714.05     19.04 o 
  -2   2   2     4487.52     4335.87     93.01 o 
  -1   2   2      488.85      478.30      9.76 o 
   0   2   2       54.85       64.64      3.98 o 
   1   2   2       16.62        7.53      1.89 o 
   2   2   2     1058.56      956.87     18.55 o 
   3   2   2      331.73      310.85      9.44 o 
   4   2   2     1313.00     1301.69     36.94 o 
   5   2   2      113.36      120.53     11.80 o 
   6   2   2      433.98      521.07     34.14 o 
  -6   3   2        2.27      -10.46     18.45 o 
  -5   3   2       87.99       99.91     13.12 o 
  -4   3   2       24.86       27.85      6.43 o 
  -3   3   2     1271.56     1364.37     34.23 o 
  -2   3   2       27.70       20.80      3.35 o 
  -1   3   2      962.35      955.67     21.68 o 
   0   3   2     2210.82     2632.86     41.58 o 
   1   3   2      424.92      432.01      7.64 o 
   2   3   2      215.77      217.11      6.13 o 
   3   3   2     3327.19     3297.17     66.11 o 
   4   3   2        8.57        1.31      6.76 o 
   5   3   2     1858.95     2026.74     61.36 o 
   6   3   2      158.96      168.82     21.06 o 
  -6   4   2       21.86       10.46     19.68 o 
  -5   4   2       24.81       43.70     11.93 o 
  -4   4   2      518.57      529.18     16.43 o 
  -3   4   2      906.46      994.30     23.54 o 
  -2   4   2     4447.93     4255.41     91.84 o 
  -1   4   2     9462.11     9573.15    171.17 o 
   0   4   2    22609.27    26297.17    416.42 o 
   1   4   2       14.68       10.36      2.21 o 
   2   4   2     2880.40     2663.69     50.30 o 
   3   4   2       78.48       59.87      4.90 o 
   4   4   2     2121.15     2198.42     56.30 o 
   5   4   2       91.80      105.45     14.37 o 
   6   4   2       14.20       10.36     19.99 o 
  -6   5   2      116.36      100.26     25.22 o 
  -5   5   2      332.66      334.57     21.26 o 
  -4   5   2      893.22      915.57     25.71 o 
  -3   5   2      770.20      790.96     19.69 o 
  -2   5   2      265.08      247.44      7.36 o 
  -1   5   2    11831.58    11732.36    194.65 o 
   0   5   2     1316.22     1513.22     24.75 o 
   1   5   2     9473.43     9465.23    140.25 o 
   2   5   2        0.48        0.05      2.16 o 
   3   5   2     3417.48     3331.71     66.74 o 
   4   5   2      286.69      285.93     15.06 o 
   5   5   2      513.46      578.37     23.99 o 
   6   5   2       28.08       35.04     16.98 o 
  -6   6   2       92.76      126.67     23.28 o 
  -5   6   2        9.37       -1.54     11.43 o 
  -4   6   2      230.34      203.71     14.12 o 
  -3   6   2      625.03      631.73     14.54 o 
  -2   6   2      108.42      147.94      4.96 o 
  -1   6   2     2122.46     2058.61     35.72 o 
   0   6   2     5720.56     6751.34     96.95 o 
   1   6   2      575.56      534.71     12.81 o 
   2   6   2     6074.58     5839.92    109.14 o 
   3   6   2     2246.74     2158.04     43.73 o 
   4   6   2      252.43      263.37     15.46 o 
   5   6   2        2.04       -0.72     10.14 o 
   6   6   2      425.75      493.07     33.54 o 
  -6   7   2        1.71       -9.92     24.60 o 
  -5   7   2      265.32      265.33     12.84 o 
  -4   7   2        0.97       -1.79      5.23 o 
  -3   7   2     3568.34     3474.76     64.27 o 
  -2   7   2      414.97      371.82      9.83 o 
  -1   7   2      723.93      635.30     15.78 o 
   0   7   2       36.93       44.10      2.50 o 
   1   7   2     7854.15     7073.16    116.08 o 
   2   7   2      868.46      922.40     19.89 o 
   3   7   2      348.60      316.23     12.42 o 
   4   7   2        6.72        4.24     10.48 o 
   5   7   2      378.76      392.87     21.45 o 
   6   7   2      112.94      116.95     18.73 o 
  -6   8   2       96.04      117.38     14.39 o 
  -5   8   2      208.33      199.92     18.52 o 
  -4   8   2       13.90       16.66      7.53 o 
  -3   8   2     1659.99     1618.75     32.60 o 
  -2   8   2     3795.20     3895.35     74.43 o 
  -1   8   2     2048.96     2165.12     35.39 o 
   0   8   2      903.90     1083.86     17.79 o 
   1   8   2        2.82        6.58      2.96 o 
   2   8   2     3245.53     3039.05     57.58 o 
   3   8   2      179.98      169.66      8.40 o 
   4   8   2     2589.47     2556.60     82.64 o 
   5   8   2        2.11        4.63     11.30 o 
   6   8   2      396.16      439.48     29.79 o 
  -6   9   2        0.46      -11.66     11.66 o 
  -5   9   2       14.95        0.28      9.35 o 
  -4   9   2      420.09      406.35     18.88 o 
  -3   9   2      253.20      241.18     11.28 o 
  -2   9   2     2367.72     2287.00     45.27 o 
  -1   9   2     3054.06     2839.03     44.10 o 
   0   9   2     2255.18     2693.95     39.71 o 
   1   9   2     1924.61     1969.15     35.06 o 
   2   9   2      317.39      271.70      7.57 o 
   3   9   2     3639.41     3555.52     94.62 o 
   4   9   2      864.64      834.85     33.20 o 
   5   9   2      832.36      941.36     38.21 o 
   6   9   2        0.84       37.33     17.04 o 
  -6  10   2        1.92       10.71     12.40 o 
  -5  10   2      149.66      128.71     16.65 o 
  -4  10   2     1069.77     1041.77     35.09 o 
  -3  10   2      605.68      541.77     17.10 o 
  -2  10   2    11097.00    10718.50    230.07 o 
  -1  10   2        3.22        3.36      2.68 o 
   0  10   2     8968.17     9864.03    143.84 o 
   1  10   2     1759.70     1879.86     36.51 o 
   2  10   2     2259.83     2129.48     39.78 o 
   3  10   2        7.64        7.65     10.36 o 
   4  10   2      496.85      472.18     23.56 o 
   5  10   2       98.82      128.22     18.27 o 
   6  10   2       58.80       82.11     19.18 o 
  -6  11   2      250.21      268.30     21.96 o 
  -5  11   2       68.53       85.08     12.61 o 
  -4  11   2      181.40      171.60     13.42 o 
  -3  11   2      526.68      536.33     17.41 o 
  -2  11   2        8.24       -2.52      4.00 o 
  -1  11   2       66.20       91.17      5.27 o 
   0  11   2      454.64      553.84     10.75 o 
   1  11   2     2968.42     2974.01     50.20 o 
   2  11   2       10.25        9.34      3.27 o 
   3  11   2      464.80      483.63     21.42 o 
   4  11   2       54.85       47.94     11.80 o 
   5  11   2      948.06     1025.89     47.71 o 
   6  11   2        5.35        4.04     17.89 o 
  -6  12   2      168.12      188.16     20.00 o 
  -5  12   2        9.78       22.44     11.85 o 
  -4  12   2      101.25       93.82     14.43 o 
  -3  12   2       19.25       15.31      5.94 o 
  -2  12   2       61.13       70.68      6.59 o 
  -1  12   2      648.37      661.99     15.31 o 
   0  12   2     2343.95     2556.69     40.12 o 
   1  12   2     1553.27     1675.16     53.14 o 
   2  12   2     1902.81     1766.56     37.57 o 
   3  12   2     1081.62     1019.73     32.56 o 
   4  12   2      383.09      455.10     23.76 o 
   5  12   2      277.90      283.04     24.45 o 
   6  12   2      265.77      344.45     63.35 o 
  -6  13   2       17.02       -1.50     15.53 o 
  -5  13   2      124.59      123.70     14.83 o 
  -4  13   2      402.43      327.81     18.88 o 
  -3  13   2      808.88      741.95     22.31 o 
  -2  13   2      348.33      305.57     10.34 o 
  -1  13   2     5783.03     5685.37     93.66 o 
   0  13   2       86.56      107.76      4.84 o 
   1  13   2     5082.07     4612.87     78.84 o 
   2  13   2      323.81      294.44      9.65 o 
   3  13   2     2592.15     2443.67     71.99 o 
   4  13   2        5.97      -10.32     11.17 o 
   5  13   2      216.85      249.92     24.01 o 
  -6  14   2       38.96       52.35     17.56 o 
  -5  14   2      144.90      142.12     22.45 o 
  -4  14   2        3.17        4.68     10.78 o 
  -3  14   2     1507.85     1331.52     38.02 o 
  -2  14   2      376.87      343.07     11.06 o 
  -1  14   2      858.57      875.67     35.37 o 
   0  14   2      245.90      357.10      8.69 o 
   1  14   2      154.17      200.07     11.69 o 
   2  14   2     3374.03     3182.77     68.44 o 
   3  14   2      394.46      346.44     17.78 o 
   4  14   2      859.65      858.07     36.61 o 
   5  14   2        1.85      -15.69     15.84 o 
  -6  15   2        4.84       -3.70     16.87 o 
  -5  15   2        5.11      -11.72     12.34 o 
  -4  15   2       18.17      -10.64     10.64 o 
  -3  15   2     3103.08     2664.77     71.43 o 
  -2  15   2       13.26        1.21      6.04 o 
  -1  15   2     2330.04     2221.03     39.42 o 
   0  15   2     4352.77     4876.32     75.07 o 
   1  15   2     1762.91     1490.25     28.27 o 
   2  15   2      789.61      728.47     21.63 o 
   3  15   2      467.21      480.45     21.65 o 
   4  15   2      743.32      668.94     31.74 o 
   5  15   2      289.55      339.34     28.15 o 
  -5  16   2      164.84      150.96     17.69 o 
  -4  16   2      217.86      230.27     22.92 o 
  -3  16   2      464.86      385.86     18.61 o 
  -2  16   2     2592.81     2377.28     63.19 o 
  -1  16   2       79.78       79.21      5.79 o 
   0  16   2     1693.21     1882.51     31.19 o 
   1  16   2       78.87       98.87      8.98 o 
   2  16   2      210.72      183.60     10.60 o 
   3  16   2       13.48       11.57      9.68 o 
   4  16   2      900.75      916.38     39.22 o 
   5  16   2      112.79      120.36     21.94 o 
  -5  17   2       57.29       32.65     14.52 o 
  -4  17   2      159.63      111.47     13.83 o 
  -3  17   2      616.17      583.81     21.71 o 
  -2  17   2      189.03      179.95      9.70 o 
  -1  17   2       31.91       69.75     13.34 o 
   0  17   2      730.43      854.96     16.55 o 
   1  17   2      547.45      525.27     13.87 o 
   2  17   2      508.18      470.25     17.10 o 
   3  17   2     1360.23     1317.94     43.96 o 
   4  17   2      210.91      245.96     24.25 o 
   5  17   2      334.37      439.44     32.55 o 
  -5  18   2        4.77      -13.95     13.95 o 
  -4  18   2      548.70      458.35     22.32 o 
  -3  18   2        4.77       -9.00      9.00 o 
  -2  18   2      335.72      285.32     19.43 o 
  -1  18   2     1346.82     1293.39     26.33 o 
   0  18   2     5106.03     5586.82     85.96 o 
   1  18   2     2106.81     2098.11     56.71 o 
   2  18   2     2232.29     1960.43     50.83 o 
   3  18   2      599.99      589.04     26.01 o 
   4  18   2      482.15      526.03     33.61 o 
   5  18   2      126.23      172.63     29.67 o 
  -5  19   2        3.49       10.75     14.73 o 
  -4  19   2     2346.80     2007.17     64.19 o 
  -3  19   2      396.24      303.32     16.94 o 
  -2  19   2      415.37      397.30     15.43 o 
  -1  19   2     1386.96     1276.66     26.43 o 
   0  19   2       19.50       46.61      6.02 o 
   1  19   2     2224.11     2060.03     41.09 o 
   2  19   2        6.32       -8.59      8.59 o 
   3  19   2      611.67      580.83     26.05 o 
   4  19   2        3.04      -15.38     15.38 o 
   5  19   2       28.03       29.42     20.65 o 
  -5  20   2       15.30       30.04     16.43 o 
  -4  20   2      228.90      221.26     19.70 o 
  -3  20   2       41.41        6.70     10.69 o 
  -2  20   2        5.04        3.98      8.19 o 
  -1  20   2      817.80      908.24     21.40 o 
   0  20   2       33.34       41.51      6.08 o 
   1  20   2      859.22      913.27     28.98 o 
   2  20   2      472.25      435.37     19.73 o 
   3  20   2      587.54      525.15     25.35 o 
   4  20   2      585.04      609.98     63.26 o 
   5  20   2      140.73      115.97     24.26 o 
  -5  21   2        2.57        5.82     16.29 o 
  -4  21   2       35.78       13.33     15.83 o 
  -3  21   2      327.97      348.98     19.60 o 
  -2  21   2      822.17      739.23     23.20 o 
  -1  21   2     3387.33     3424.04     70.08 o 
   0  21   2      312.94      338.12     11.27 o 
   1  21   2      117.91      106.14     10.90 o 
   2  21   2      526.92      522.75     23.63 o 
   3  21   2      617.57      573.84     27.52 o 
   4  21   2      317.72      276.64     27.95 o 
  -5  22   2      163.28      143.26     20.21 o 
  -4  22   2       21.04       13.31     15.52 o 
  -3  22   2      766.58      715.72     30.36 o 
  -2  22   2      138.48      101.65     11.56 o 
  -1  22   2      303.95      350.81     14.43 o 
   0  22   2       94.81      113.42      8.04 o 
   1  22   2      146.43      207.27     18.22 o 
   2  22   2      708.08      654.55     25.93 o 
   3  22   2       32.45       28.32     15.28 o 
   4  22   2      387.98      456.95     34.20 o 
  -4  23   2        7.94       -7.65     15.53 o 
  -3  23   2        3.97       -4.35     13.19 o 
  -2  23   2      125.05      153.22     12.62 o 
  -1  23   2       95.44      131.26     11.56 o 
   0  23   2     1654.31     1808.02     36.27 o 
   1  23   2     1107.91     1090.32     35.92 o 
   2  23   2      486.04      482.71     22.44 o 
   3  23   2      452.15      440.43     27.47 o 
   4  23   2      395.33      386.45     34.84 o 
  -4  24   2       49.70       46.06     17.15 o 
  -3  24   2      412.07      362.87     22.15 o 
  -2  24   2     1196.70     1077.18     31.92 o 
  -1  24   2       27.06       23.25      9.79 o 
   0  24   2     1965.71     2321.85     46.02 o 
   1  24   2      683.37      804.55     29.83 o 
   2  24   2      522.71      452.62     23.85 o 
   3  24   2       60.32       48.96     17.39 o 
   4  24   2        7.37       13.07     20.80 o 
  -4  25   2      208.65      226.91     30.44 o 
  -3  25   2        1.96      -14.14     14.14 o 
  -2  25   2      661.72      657.47     25.30 o 
  -1  25   2       35.24       41.36     10.74 o 
   0  25   2        6.72       62.28      9.61 o 
   1  25   2      121.36      121.87     14.30 o 
   2  25   2      308.13      244.08     23.98 o 
   3  25   2      476.06      443.73     28.82 o 
   4  25   2       22.95       23.40     21.69 o 
  -4  26   2        2.43       -2.39     17.71 o 
  -3  26   2        5.15      -14.65     14.65 o 
  -2  26   2       18.38        3.50     12.43 o 
  -1  26   2     1001.44      948.56     29.49 o 
   0  26   2      289.46      333.20     22.29 o 
   1  26   2      526.61      574.14     25.12 o 
   2  26   2      343.55      327.76     22.14 o 
   3  26   2      716.15      708.95     42.09 o 
   4  26   2      313.66      318.62     63.97 o 
  -4  27   2      171.92       99.23     29.44 o 
  -3  27   2      309.42      278.37     41.18 o 
  -2  27   2      598.60      601.88     26.36 o 
  -1  27   2      464.07      531.30     21.34 o 
   0  27   2      371.69      455.73     25.82 o 
   1  27   2      171.72      237.26     18.89 o 
   2  27   2      123.84      130.73     19.42 o 
   3  27   2      256.86      252.40     28.29 o 
  -3  28   2      154.93      110.06     20.26 o 
  -2  28   2        5.66       -7.02     13.70 o 
  -1  28   2      257.71      306.17     17.33 o 
   0  28   2      144.99      186.92     18.87 o 
   1  28   2        8.13       34.48     14.18 o 
   2  28   2      182.48      210.45     22.17 o 
   3  28   2       76.33       44.58     22.67 o 
  -3  29   2       65.49       68.92     19.62 o 
  -2  29   2       43.83       39.43     14.77 o 
  -1  29   2      210.95      409.18     25.60 o 
   0  29   2      592.93      664.87     32.26 o 
   1  29   2      340.09      343.59     25.56 o 
   2  29   2      619.28      566.90     32.82 o 
   3  29   2       18.19       13.86     26.87 o 
  -3  30   2      375.58      386.47     37.51 o 
  -2  30   2       63.49       48.14     18.58 o 
  -1  30   2       95.46      110.78     22.83 o 
   0  30   2       86.74      128.86     18.20 o 
   1  30   2       78.08      200.60     51.23 o 
   2  30   2      136.97      154.42     23.62 o 
  -2  31   2       57.58       26.29     20.22 o 
  -1  31   2       75.44       72.32     22.48 o 
   0  31   2      378.00      430.50     34.08 o 
   1  31   2      391.21      379.31     46.15 o 
   2  31   2      258.65      262.20     28.74 o 
  -2  32   2       96.73      162.03     36.70 o 
  -1  32   2      420.68      376.13     31.90 o 
   0  32   2       52.00       71.04     29.14 o 
   1  32   2      327.51      369.08     32.36 o 
  -5   0   3      863.44      933.09     30.38 o 
  -3   0   3      354.89      376.67     27.35 o 
  -1   0   3    13875.42    12675.81    363.94 o 
   1   0   3     8377.37     7949.91    171.30 o 
   3   0   3     3778.66     3744.67     95.41 o 
   5   0   3     1183.32     1238.38     64.98 o 
  -6   1   3      402.29      495.15     40.60 o 
  -5   1   3       72.06       86.89     16.60 o 
  -4   1   3     4263.80     4342.46     90.13 o 
  -3   1   3      265.06      271.39      9.83 o 
  -2   1   3     6068.18     5619.00     98.72 o 
  -1   1   3      206.88      192.64      7.15 o 
   0   1   3    29487.63    32835.32    531.03 o 
   1   1   3        0.81       10.19      4.17 o 
   2   1   3     2418.77     2226.60     40.61 o 
   3   1   3      808.01      808.75     17.44 o 
   4   1   3     2109.57     2146.50     53.85 o 
   5   1   3       48.77       38.60     10.95 o 
   6   1   3       72.89       75.59     19.12 o 
  -6   2   3      118.59      121.17     22.76 o 
  -5   2   3      930.35      990.13     38.15 o 
  -4   2   3      508.44      553.67     16.06 o 
  -3   2   3    12063.01    11638.30    246.85 o 
  -2   2   3       20.09       19.87      3.06 o 
  -1   2   3    13944.17    13090.69    242.72 o 
   0   2   3     2180.55     2345.04     38.44 o 
   1   2   3    15717.97    15203.84    230.65 o 
   2   2   3      214.33      193.55      6.21 o 
   3   2   3     2212.23     2093.06     39.15 o 
   4   2   3       25.11       21.25      7.33 o 
   5   2   3       63.10       83.15     11.81 o 
   6   2   3      143.72      120.04     21.09 o 
  -6   3   3      769.72      976.15     68.89 o 
  -5   3   3       31.47       42.21     11.49 o 
  -4   3   3     2337.89     2398.15     52.06 o 
  -3   3   3       87.14       92.15     11.21 o 
  -2   3   3     6015.13     5549.26    102.45 o 
  -1   3   3        7.69       -2.18      2.18 o 
   0   3   3      974.83     1084.53     23.28 o 
   1   3   3        5.25       11.99      2.31 o 
   2   3   3     8994.16     8538.82    148.93 o 
   3   3   3       11.61        4.66      4.40 o 
   4   3   3     2545.06     2534.84     62.51 o 
   5   3   3      377.37      419.07     20.50 o 
   6   3   3      199.00      228.93     43.06 o 
  -6   4   3        0.56       -5.54     19.68 o 
  -5   4   3     2147.26     2371.58     78.41 o 
  -4   4   3      428.42      448.52     14.50 o 
  -3   4   3     6838.19     6399.93    137.48 o 
  -2   4   3      135.57      129.69      4.63 o 
  -1   4   3    15061.76    13815.14    224.18 o 
   0   4   3      999.89     1077.41     18.94 o 
   1   4   3     5138.69     4777.29     71.50 o 
   2   4   3        6.89        0.78      2.98 o 
   3   4   3     2300.51     2201.79     48.48 o 
   4   4   3       21.82       29.64      7.88 o 
   5   4   3      712.83      805.71     44.48 o 
   6   4   3       12.03       -9.56     16.54 o 
  -6   5   3      403.20      511.51     90.73 o 
  -5   5   3       46.92       27.32     15.98 o 
  -4   5   3     1605.60     1680.82     44.02 o 
  -3   5   3       65.49       64.26      6.22 o 
  -2   5   3     5635.77     5231.81     95.27 o 
  -1   5   3     1095.57     1092.90     25.49 o 
   0   5   3    11445.87    13247.66    208.03 o 
   1   5   3      953.62      802.93     13.94 o 
   2   5   3     7033.48     6812.75    120.07 o 
   3   5   3      236.26      206.18      9.03 o 
   4   5   3     1351.85     1305.46     42.29 o 
   5   5   3        2.16       -5.89     11.37 o 
   6   5   3      261.44      280.66     27.93 o 
  -6   6   3       43.30       59.66     22.73 o 
  -5   6   3      620.86      678.30     31.23 o 
  -4   6   3      303.88      318.90     18.21 o 
  -3   6   3     1435.51     1401.51     27.68 o 
  -2   6   3      202.74      232.46      8.11 o 
  -1   6   3     9807.67     9475.00    150.54 o 
   0   6   3     1460.08     1729.03     28.66 o 
   1   6   3     8310.38     7807.05    125.80 o 
   2   6   3        1.85        1.44      3.24 o 
   3   6   3     2767.64     2642.68     67.98 o 
   4   6   3      179.68      170.39     14.29 o 
   5   6   3     1145.31     1222.84     46.12 o 
   6   6   3        1.67      -10.59     17.29 o 
  -6   7   3      329.12      381.24     25.97 o 
  -5   7   3       10.04       19.48     12.62 o 
  -4   7   3     3861.45     3732.38     89.05 o 
  -3   7   3        9.63        3.21      3.43 o 
  -2   7   3    17803.25    17260.09    310.85 o 
  -1   7   3        3.11       -0.95      2.54 o 
   0   7   3    26337.51    29760.49    435.27 o 
   1   7   3       85.53       66.11      5.30 o 
   2   7   3     4021.33     3764.27     71.05 o 
   3   7   3      152.02      153.68      9.43 o 
   4   7   3       67.20       57.14     12.96 o 
   5   7   3        0.19      -13.22     13.22 o 
   6   7   3       74.17       48.59     18.01 o 
  -6   8   3        1.42        0.01     16.25 o 
  -5   8   3     2314.18     2346.56     68.74 o 
  -4   8   3      289.12      295.70     12.47 o 
  -3   8   3     2409.73     2259.90     44.54 o 
  -2   8   3       67.63       89.91      5.05 o 
  -1   8   3     3235.04     3147.05     49.28 o 
   0   8   3     2926.97     3349.82     51.97 o 
   1   8   3     2724.54     2727.00     48.61 o 
   2   8   3      261.30      240.18      7.66 o 
   3   8   3     4240.77     4045.39     97.83 o 
   4   8   3     1213.49     1219.24     44.67 o 
   5   8   3      604.40      673.16     35.72 o 
   6   8   3        2.10       22.19     25.82 o 
  -6   9   3      317.85      389.59     51.14 o 
  -5   9   3       91.26      125.43     11.96 o 
  -4   9   3     1787.43     1722.80     44.96 o 
  -3   9   3     1191.81     1155.52     27.32 o 
  -2   9   3     4338.62     3904.82     68.10 o 
  -1   9   3     1914.85     1971.76     33.12 o 
   0   9   3     2681.16     2962.22     47.05 o 
   1   9   3      146.41      167.33      5.47 o 
   2   9   3     3215.67     3121.21     58.16 o 
   3   9   3      793.62      765.87     28.84 o 
   4   9   3     2396.48     2407.63     79.75 o 
   5   9   3        3.39        0.54     15.00 o 
   6   9   3      475.37      610.79     36.32 o 
  -6  10   3       50.01       55.63     16.45 o 
  -5  10   3      655.52      754.96     29.73 o 
  -4  10   3       41.27       17.72      7.61 o 
  -3  10   3     7163.83     6776.75    155.83 o 
  -2  10   3       15.34        5.37      3.68 o 
  -1  10   3     7467.62     6849.76    114.27 o 
   0  10   3      299.94      325.83      7.96 o 
   1  10   3     9468.35     9001.72    147.15 o 
   2  10   3       61.64       47.36      4.78 o 
   3  10   3     3227.70     3049.41     92.37 o 
   4  10   3      122.62      144.87     14.91 o 
   5  10   3       79.10       61.91     17.87 o 
   6  10   3        5.60      -17.22     42.44 o 
  -6  11   3      643.57      750.98     31.63 o 
  -5  11   3       15.51       14.01     10.78 o 
  -4  11   3      353.53      402.33     19.58 o 
  -3  11   3      205.50      192.15     10.81 o 
  -2  11   3     6492.36     6068.50    110.54 o 
  -1  11   3       94.83      118.17      7.24 o 
   0  11   3     3320.19     3868.86     61.76 o 
   1  11   3      234.80      218.85      7.67 o 
   2  11   3     4973.97     4431.60     88.29 o 
   3  11   3      843.09      788.11     28.20 o 
   4  11   3      712.79      659.37     33.83 o 
   5  11   3        2.20      -11.24     14.98 o 
  -6  12   3       25.19       39.32     13.55 o 
  -5  12   3      779.10      730.99     39.70 o 
  -4  12   3      576.97      553.60     24.16 o 
  -3  12   3     2405.36     2286.28     56.90 o 
  -2  12   3       35.49       23.62      4.54 o 
  -1  12   3     8976.22     8558.16    133.96 o 
   0  12   3      367.19      402.14      9.37 o 
   1  12   3     7235.70     6483.71    105.91 o 
   2  12   3      871.29      806.03     20.32 o 
   3  12   3      112.98      119.63     11.60 o 
   4  12   3       75.54      106.55     14.90 o 
   5  12   3      391.53      438.39     38.17 o 
  -6  13   3      546.02      584.41     28.55 o 
  -5  13   3        6.31       -1.00     12.94 o 
  -4  13   3     3086.75     2972.66     85.60 o 
  -3  13   3      114.97       63.80      9.12 o 
  -2  13   3     3926.67     3554.39     77.51 o 
  -1  13   3      975.69     1307.09     89.39 o 
   0  13   3     7657.58     8097.58    126.86 o 
   1  13   3      139.59      155.77     10.87 o 
   2  13   3     1505.84     1291.74     38.49 o 
   3  13   3      924.44      822.49     30.03 o 
   4  13   3      475.35      450.90     25.06 o 
   5  13   3        6.59       -3.51     17.30 o 
  -6  14   3        0.23       12.05     14.12 o 
  -5  14   3      333.98      397.82     22.47 o 
  -4  14   3        9.24      -10.88     11.15 o 
  -3  14   3     1013.50      908.11     29.70 o 
  -2  14   3      572.42      571.61     15.08 o 
  -1  14   3     1057.39      963.54     18.77 o 
   0  14   3      162.73      175.10      6.53 o 
   1  14   3     2715.54     2527.19     43.57 o 
   2  14   3      133.90      142.29      8.40 o 
   3  14   3     3423.71     3117.69     91.12 o 
   4  14   3        1.58       -2.06     13.05 o 
   5  14   3      665.73      715.31     40.63 o 
  -6  15   3       93.41       94.97     17.21 o 
  -5  15   3      331.21      336.22     31.78 o 
  -4  15   3     1032.07     1043.45     34.78 o 
  -3  15   3      344.45      343.34     21.13 o 
  -2  15   3     4250.35     3903.26    100.38 o 
  -1  15   3        9.21       34.16     10.02 o 
   0  15   3     4307.69     4808.48     76.85 o 
   1  15   3      323.21      295.31      9.62 o 
   2  15   3     4282.28     3855.63     83.39 o 
   3  15   3      350.77      342.60     18.48 o 
   4  15   3      798.55      837.47     36.95 o 
   5  15   3      188.97      214.19     25.59 o 
  -5  16   3      836.26      909.02     36.90 o 
  -4  16   3        9.33      -10.37     10.37 o 
  -3  16   3     4801.58     4511.86    132.11 o 
  -2  16   3       99.93       95.26      9.07 o 
  -1  16   3     5372.18     4771.08     82.17 o 
   0  16   3      636.73      714.47     14.99 o 
   1  16   3     2222.92     2211.92     44.45 o 
   2  16   3      565.42      525.49     18.25 o 
   3  16   3      511.78      498.73     22.96 o 
   4  16   3      298.09      325.29     32.60 o 
   5  16   3       34.87        6.48     18.72 o 
  -5  17   3       44.94       35.03     14.73 o 
  -4  17   3      476.71      453.91     21.86 o 
  -3  17   3      524.30      424.06     26.49 o 
  -2  17   3      716.84      658.90     21.40 o 
  -1  17   3       72.74      122.51     10.60 o 
   0  17   3     1842.64     2115.13     36.11 o 
   1  17   3        9.07       10.00      5.32 o 
   2  17   3      570.97      549.80     19.91 o 
   3  17   3        8.65       -6.86     10.19 o 
   4  17   3     1148.91     1128.11     52.98 o 
   5  17   3       27.66        2.98     25.20 o 
  -5  18   3      577.06      614.47     38.14 o 
  -4  18   3      338.18      321.67     19.82 o 
  -3  18   3     1730.10     1653.44     45.60 o 
  -2  18   3        2.72        5.89      7.49 o 
  -1  18   3     5064.37     4671.71     78.18 o 
   0  18   3      291.16      368.07     10.71 o 
   1  18   3     2076.99     1832.56     35.33 o 
   2  18   3       38.00       16.84      8.73 o 
   3  18   3      248.96      222.08     16.85 o 
   4  18   3       20.14       -4.15     18.45 o 
   5  18   3       75.80       89.56     29.37 o 
  -5  19   3       13.98       43.03     16.06 o 
  -4  19   3      688.76      731.92     32.42 o 
  -3  19   3       14.11      -10.12     10.12 o 
  -2  19   3     1445.22     1373.74     36.75 o 
  -1  19   3     1246.50     1403.91     39.25 o 
   0  19   3     1916.66     2076.12     38.95 o 
   1  19   3       78.84       87.35      7.56 o 
   2  19   3     3616.82     3182.49     79.14 o 
   3  19   3      560.90      536.25     25.71 o 
   4  19   3      190.39      153.91     22.93 o 
   5  19   3       30.21       17.37     20.57 o 
  -5  20   3       67.41       76.54     17.54 o 
  -4  20   3       12.13      -13.94     13.94 o 
  -3  20   3      197.70      236.97     18.73 o 
  -2  20   3       12.15       -3.46      8.41 o 
  -1  20   3     1552.13     1497.60     31.08 o 
   0  20   3        4.48        3.79      6.22 o 
   1  20   3     2380.61     2265.77     52.56 o 
   2  20   3       65.07       62.10     10.46 o 
   3  20   3      854.41      796.36     32.84 o 
   4  20   3       42.11       42.74     20.75 o 
  -5  21   3       99.02       88.71     18.60 o 
  -4  21   3     2700.79     2618.90    116.73 o 
  -3  21   3       61.40        6.81     11.77 o 
  -2  21   3     2237.08     2038.47     48.78 o 
  -1  21   3       31.29       35.25      8.00 o 
   0  21   3     2473.65     2701.95     52.94 o 
   1  21   3      255.09      271.38     15.51 o 
   2  21   3      199.18      216.00     15.17 o 
   3  21   3       64.19       55.41     15.93 o 
   4  21   3       56.43       93.88     22.45 o 
  -5  22   3      342.24      424.41     34.75 o 
  -4  22   3        0.46      -15.64     15.64 o 
  -3  22   3      816.31      813.63     29.36 o 
  -2  22   3      545.33      524.21     20.04 o 
  -1  22   3      865.67      802.48     25.53 o 
   0  22   3      669.36      808.44     20.53 o 
   1  22   3      110.84      123.36     13.12 o 
   2  22   3      246.92      251.74     23.17 o 
   3  22   3     1249.07     1127.84     46.65 o 
   4  22   3       69.95       75.78     22.61 o 
  -4  23   3      111.45      118.24     18.65 o 
  -3  23   3      333.73      295.51     20.39 o 
  -2  23   3      518.86      494.25     19.87 o 
  -1  23   3      429.72      576.54     20.73 o 
   0  23   3     1472.61     1659.39     37.03 o 
   1  23   3       29.57       27.18     13.08 o 
   2  23   3      216.89      194.31     17.19 o 
   3  23   3        0.20      -14.95     14.95 o 
   4  23   3      447.39      448.02     51.67 o 
  -4  24   3        3.44       -9.58     16.83 o 
  -3  24   3     1167.75     1203.11     41.37 o 
  -2  24   3        7.09      -10.38     10.38 o 
  -1  24   3     1134.85     1186.26     33.60 o 
   0  24   3       26.05       41.88      8.80 o 
   1  24   3     2267.62     2049.09     60.00 o 
   2  24   3        2.01      -12.59     12.59 o 
   3  24   3      266.22      238.79     22.92 o 
   4  24   3       88.77      105.17     36.68 o 
  -4  25   3       44.77       19.74     18.20 o 
  -3  25   3       85.54       77.20     16.61 o 
  -2  25   3      386.14      383.99     19.28 o 
  -1  25   3        7.00       31.53     10.68 o 
   0  25   3     1814.28     2045.84     66.19 o 
   1  25   3      120.78      176.73     15.80 o 
   2  25   3      340.84      333.70     21.47 o 
   3  25   3       57.05       61.15     21.37 o 
   4  25   3       75.51       62.15     23.78 o 
  -4  26   3      203.11      221.04     23.31 o 
  -3  26   3      398.71      418.76     25.63 o 
  -2  26   3        4.16       -1.80     12.92 o 
  -1  26   3      250.55      334.38     19.88 o 
   0  26   3      260.10      381.34     23.70 o 
   1  26   3      313.36      334.68     20.04 o 
   2  26   3       23.44       29.39     16.69 o 
   3  26   3       92.93       89.43     22.62 o 
  -4  27   3      450.18      492.47    118.10 o 
  -3  27   3        9.95      -12.90     16.47 o 
  -2  27   3     1453.04     1432.63     45.90 o 
  -1  27   3      573.96      581.90     22.58 o 
   0  27   3      141.80      221.48     19.76 o 
   1  27   3      111.24      171.97     17.52 o 
   2  27   3      469.78      433.71     28.32 o 
   3  27   3       24.04       30.21     38.26 o 
  -3  28   3       64.48       51.80     18.62 o 
  -2  28   3        0.87       -7.25     13.31 o 
  -1  28   3      235.56      215.55     15.83 o 
   0  28   3        9.10        7.95     14.92 o 
   1  28   3      286.47      368.17     26.01 o 
   2  28   3       85.93       79.67     19.03 o 
   3  28   3      224.55      247.51     59.24 o 
  -3  29   3       20.66        4.85     18.30 o 
  -2  29   3      413.61      366.55     29.96 o 
  -1  29   3       91.73      141.28     14.85 o 
   0  29   3      296.60      365.32     24.07 o 
   1  29   3        0.26        6.49     17.00 o 
   2  29   3      201.96      202.44     20.84 o 
  -3  30   3      245.07      225.12     56.59 o 
  -2  30   3      145.47      136.20     20.86 o 
  -1  30   3      891.60      868.42     70.19 o 
   0  30   3        0.77        4.13     15.71 o 
   1  30   3      456.73      449.99     29.10 o 
   2  30   3       24.36       30.55     19.00 o 
  -2  31   3       19.95       15.27     20.86 o 
  -1  31   3      190.22      225.79     26.58 o 
   0  31   3       30.56       33.21     20.42 o 
   1  31   3      170.80      158.22     25.53 o 
   2  31   3      145.42       75.85     31.67 o 
  -1  32   3      171.72      250.06     27.67 o 
   0  32   3       14.41       17.84     38.75 o 
   1  32   3      192.37      252.37     35.88 o 
  -6   0   4       18.09       25.83     17.84 o 
  -4   0   4        7.69        3.16      5.45 o 
  -2   0   4        9.70        9.60      4.60 o 
   0   0   4      248.53      359.70     10.27 o 
   2   0   4      304.71      342.16     12.92 o 
   4   0   4       71.13       61.74     12.78 o 
   6   0   4       38.96       43.67     28.91 o 
  -6   1   4      101.74      129.78     22.14 o 
  -5   1   4      524.80      536.98     25.45 o 
  -4   1   4        3.89       -0.10      5.10 o 
  -3   1   4     1957.31     1857.57     37.06 o 
  -2   1   4       18.69       19.22      3.23 o 
  -1   1   4     3319.37     3025.85     58.50 o 
   0   1   4      844.01      859.91     15.12 o 
   1   1   4      709.42      748.42     12.35 o 
   2   1   4       68.32      107.97      5.45 o 
   3   1   4      450.28      459.29     15.00 o 
   4   1   4      321.53      325.37     14.36 o 
   5   1   4        1.85       -7.69     12.79 o 
   6   1   4        1.08       30.38     19.08 o 
  -6   2   4      323.80      389.97     36.91 o 
  -5   2   4      229.04      269.04     18.22 o 
  -4   2   4      658.77      607.37     19.99 o 
  -3   2   4        5.46        3.03      3.67 o 
  -2   2   4     1284.86     1191.89     24.50 o 
  -1   2   4     3310.27     3603.79    101.78 o 
   0   2   4        8.84       15.89      2.90 o 
   1   2   4        4.37       22.75      4.91 o 
   2   2   4      883.68      973.77     20.48 o 
   3   2   4     1048.68     1111.56     28.12 o 
   4   2   4       31.69       53.49      8.68 o 
   5   2   4      145.49      145.41     17.95 o 
   6   2   4       76.85       98.93     21.94 o 
  -6   3   4      140.45      166.07     27.68 o 
  -5   3   4       64.52       67.28     17.22 o 
  -4   3   4       12.45       16.74      7.11 o 
  -3   3   4       18.49       11.12      3.53 o 
  -2   3   4        6.21        4.66      2.67 o 
  -1   3   4      109.34      120.60      4.68 o 
   0   3   4      275.23      310.67      7.04 o 
   1   3   4      109.37      140.69     16.46 o 
   2   3   4        0.89       -2.91      3.39 o 
   3   3   4      552.73      578.94     17.61 o 
   4   3   4      419.58      423.66     19.51 o 
   5   3   4       11.91      -13.74     13.77 o 
   6   3   4        5.41        2.35     18.89 o 
  -6   4   4       38.83       44.90     23.37 o 
  -5   4   4       65.61       54.72     13.60 o 
  -4   4   4     3309.38     3418.36     85.01 o 
  -3   4   4      460.09      431.01     12.04 o 
  -2   4   4      505.04      401.80      9.60 o 
  -1   4   4     1232.85     1303.06     59.98 o 
   0   4   4     8449.86     9847.12    162.32 o 
   1   4   4      253.03      422.71     29.09 o 
   2   4   4       76.85       87.96      4.91 o 
   3   4   4      309.05      344.72     12.95 o 
   4   4   4       74.59       72.04      9.85 o 
   5   4   4      400.03      397.47     26.45 o 
   6   4   4      198.20      261.06     28.23 o 
  -6   5   4        5.30       -4.09     18.72 o 
  -5   5   4       87.56       77.28     14.74 o 
  -4   5   4       26.19       25.09      8.62 o 
  -3   5   4      400.04      377.13     10.17 o 
  -2   5   4      266.86      279.39      7.64 o 
  -1   5   4       32.77        5.76      2.50 o 
   0   5   4     1105.22     1124.50     20.01 o 
   1   5   4      229.05      351.02     12.40 o 
   2   5   4     4350.11     4256.05     76.38 o 
   3   5   4       84.68       84.62      7.69 o 
   4   5   4      180.55      176.58     13.84 o 
   5   5   4        9.54       11.80     14.85 o 
   6   5   4       20.06       55.64     21.09 o 
  -6   6   4      253.23      301.25     41.19 o 
  -5   6   4      314.87      329.46     22.22 o 
  -4   6   4       49.81       46.31      5.84 o 
  -3   6   4      784.20      771.09     17.69 o 
  -2   6   4      924.73      916.43     17.48 o 
  -1   6   4      526.15      560.92     17.60 o 
   0   6   4       23.72       18.62      2.81 o 
   1   6   4        6.41       21.12      6.90 o 
   2   6   4       40.05       62.55      4.66 o 
   3   6   4       29.58       27.45      6.94 o 
   4   6   4      438.49      447.23     23.14 o 
   5   6   4        5.81        1.50     14.29 o 
   6   6   4       65.24       27.63     20.82 o 
  -6   7   4       25.81       23.19     17.24 o 
  -5   7   4      661.88      735.05     33.83 o 
  -4   7   4        1.61       -0.53      8.11 o 
  -3   7   4     3373.22     3328.18     64.02 o 
  -2   7   4      200.43      235.04      8.75 o 
  -1   7   4     1568.72     1391.15     23.43 o 
   0   7   4     1026.44     1346.61     23.23 o 
   1   7   4     1249.60     1271.99     21.37 o 
   2   7   4       17.34        0.58      3.72 o 
   3   7   4       56.26       56.70      7.92 o 
   4   7   4      101.88       87.95     13.25 o 
   5   7   4      337.40      374.70     26.94 o 
  -6   8   4      180.25      247.49     52.29 o 
  -5   8   4       20.18       19.60      9.29 o 
  -4   8   4       61.80       55.90      7.23 o 
  -3   8   4      257.48      255.19      8.62 o 
  -2   8   4      129.35      130.74      6.09 o 
  -1   8   4     4162.83     4149.57     68.72 o 
   0   8   4      609.83      770.87     14.41 o 
   1   8   4     1413.24     1603.86     47.21 o 
   2   8   4        5.12        0.29      4.07 o 
   3   8   4      232.15      269.90     13.76 o 
   4   8   4       85.23       87.14     13.66 o 
   5   8   4        0.66      -15.11     15.11 o 
  -6   9   4      183.51      211.91     22.86 o 
  -5   9   4      261.98      304.30     17.41 o 
  -4   9   4      319.57      292.56     17.39 o 
  -3   9   4      317.12      317.87     10.78 o 
  -2   9   4      265.49      240.07      8.85 o 
  -1   9   4      199.28      219.41      6.75 o 
   0   9   4      655.01      758.29     13.81 o 
   1   9   4      296.17      272.61      7.02 o 
   2   9   4       42.98       31.68      4.99 o 
   3   9   4      356.13      386.58     17.01 o 
   4   9   4        1.45        6.32     11.49 o 
   5   9   4       11.46       -1.33     16.00 o 
  -6  10   4      217.19      264.10     25.11 o 
  -5  10   4      118.20      112.39     12.95 o 
  -4  10   4     1117.91     1021.64     36.48 o 
  -3  10   4       11.87        3.25      6.42 o 
  -2  10   4     1144.28     1005.71     22.25 o 
  -1  10   4     1746.32     2151.13    114.13 o 
   0  10   4      226.41      363.74      8.77 o 
   1  10   4      586.67      672.38     22.55 o 
   2  10   4       58.20       54.71      5.70 o 
   3  10   4     1096.80     1062.60     35.88 o 
   4  10   4      446.00      447.97     24.48 o 
   5  10   4        4.45        3.41     16.74 o 
  -6  11   4       17.40       -6.91     12.62 o 
  -5  11   4      155.61      167.44     15.16 o 
  -4  11   4      731.57      706.44     28.57 o 
  -3  11   4      108.63      114.06      9.16 o 
  -2  11   4      965.35      858.77     19.81 o 
  -1  11   4      497.68      512.60     11.38 o 
   0  11   4     1031.90     1085.96     19.95 o 
   1  11   4       23.11       44.99      5.38 o 
   2  11   4      723.86      634.09     17.99 o 
   3  11   4     1061.99      937.22     33.22 o 
   4  11   4      303.19      311.10     31.07 o 
   5  11   4       51.80       25.43     18.15 o 
  -6  12   4       19.38       23.67     13.34 o 
  -5  12   4      326.68      338.53     21.75 o 
  -4  12   4      793.64      739.77     31.39 o 
  -3  12   4      105.09      103.41     10.97 o 
  -2  12   4     1816.17     1730.78     33.38 o 
  -1  12   4      140.06      155.26     13.68 o 
   0  12   4      584.85      607.49     12.95 o 
   1  12   4      936.41     1146.83     27.14 o 
   2  12   4      122.69      120.47      8.53 o 
   3  12   4       30.70       34.87     10.19 o 
   4  12   4       11.01       15.38     13.22 o 
   5  12   4       81.82       82.54     20.43 o 
  -6  13   4        5.78      -12.96     12.96 o 
  -5  13   4      665.34      719.69     30.74 o 
  -4  13   4      112.53      109.90     14.49 o 
  -3  13   4      377.73      406.79     18.69 o 
  -2  13   4     1440.86     1340.46     28.67 o 
  -1  13   4     2986.31     2740.67     44.78 o 
   0  13   4     1397.06     1552.89     27.59 o 
   1  13   4       75.07       97.96      6.39 o 
   2  13   4      345.85      320.13     12.14 o 
   3  13   4     1777.65     1713.60     53.86 o 
   4  13   4      375.63      355.52     33.65 o 
   5  13   4      140.14      182.73     24.01 o 
  -6  14   4      136.33      152.62     29.59 o 
  -5  14   4       98.88       90.78     24.52 o 
  -4  14   4       29.50       25.26     15.68 o 
  -3  14   4      293.97      285.51     16.94 o 
  -2  14   4      193.13      199.39     12.04 o 
  -1  14   4      874.97     1035.74     57.02 o 
   0  14   4      117.60      133.84      6.07 o 
   1  14   4      757.47      723.09     18.79 o 
   2  14   4      444.40      471.27     15.51 o 
   3  14   4      531.14      493.94     22.80 o 
   4  14   4      113.18       78.06     21.30 o 
   5  14   4       24.13       30.36     19.24 o 
  -6  15   4      219.61      225.50     41.97 o 
  -5  15   4      365.79      401.85     32.00 o 
  -4  15   4      395.80      385.35     20.45 o 
  -3  15   4      507.73      455.25     20.66 o 
  -2  15   4      508.77      442.45     15.92 o 
  -1  15   4       26.44       45.91      6.91 o 
   0  15   4      233.94      309.83      8.91 o 
   1  15   4       35.10       36.03      5.46 o 
   2  15   4      152.56      140.48      9.39 o 
   3  15   4        8.60        9.95     10.58 o 
   4  15   4      179.93      171.68     50.03 o 
   5  15   4       11.64       14.02     19.23 o 
  -5  16   4       57.19       30.64     14.64 o 
  -4  16   4      516.12      555.32     23.72 o 
  -3  16   4      619.25      562.09     24.44 o 
  -2  16   4      272.81      273.65     19.11 o 
  -1  16   4     2822.36     2851.73     53.66 o 
   0  16   4      341.74      423.88     10.92 o 
   1  16   4     1262.20     1172.16     24.30 o 
   2  16   4      555.39      512.99     17.21 o 
   3  16   4      602.57      561.10     25.19 o 
   4  16   4       68.84      120.27     41.39 o 
   5  16   4       17.06       22.08     20.28 o 
  -5  17   4        8.72       -4.32     15.26 o 
  -4  17   4      504.44      457.60     29.75 o 
  -3  17   4      624.33      576.92     25.68 o 
  -2  17   4       11.58        5.64      7.88 o 
  -1  17   4      209.27      235.30      8.87 o 
   0  17   4      648.13      772.04     16.85 o 
   1  17   4       48.37       39.67      6.26 o 
   2  17   4     1923.77     1745.63     46.63 o 
   3  17   4      142.73      132.62     15.16 o 
   4  17   4       65.50       74.40     20.52 o 
   5  17   4       49.88       53.58     22.55 o 
  -5  18   4      275.70      253.31     21.35 o 
  -4  18   4      642.25      695.28     28.52 o 
  -3  18   4      459.41      467.53     21.27 o 
  -2  18   4      227.58      193.62     13.66 o 
  -1  18   4      474.90      641.94     33.56 o 
   0  18   4      990.98     1050.59     21.37 o 
   1  18   4       24.87       41.85      6.51 o 
   2  18   4     1288.61     1209.79     34.91 o 
   3  18   4      212.69      163.32     16.16 o 
   4  18   4      154.22      166.61     34.96 o 
   5  18   4       87.15       27.94     25.17 o 
  -5  19   4       40.14       37.51     16.52 o 
  -4  19   4      319.37      295.62     21.81 o 
  -3  19   4      211.25      228.58     16.22 o 
  -2  19   4      472.05      432.70     17.16 o 
  -1  19   4      277.84      238.46     10.23 o 
   0  19   4     2200.31     2389.73     47.25 o 
   1  19   4       20.65       73.89      9.64 o 
   2  19   4     1327.08     1246.04     36.10 o 
   3  19   4        9.44       -4.10     12.28 o 
   4  19   4      198.05      146.74     28.21 o 
  -5  20   4      181.75      189.34     21.21 o 
  -4  20   4       24.25       -5.15     14.45 o 
  -3  20   4      872.44      841.42     29.38 o 
  -2  20   4       49.98       36.28      8.97 o 
  -1  20   4      902.41     1096.06     55.22 o 
   0  20   4        4.41        2.46      6.57 o 
   1  20   4       56.16      160.68     35.49 o 
   2  20   4       11.93       12.76      9.86 o 
   3  20   4       42.85       31.48     15.25 o 
   4  20   4      160.65      181.51     29.88 o 
  -5  21   4      196.25      239.64     31.46 o 
  -4  21   4       79.21       65.53     17.00 o 
  -3  21   4      874.21      864.78     30.45 o 
  -2  21   4      936.89      864.99     25.67 o 
  -1  21   4      134.28      147.67     10.33 o 
   0  21   4     1349.77     1506.73     32.47 o 
   1  21   4      905.82      789.86     23.89 o 
   2  21   4       38.67       27.55     10.65 o 
   3  21   4      100.00      110.86     18.57 o 
   4  21   4       28.38       42.33     21.78 o 
  -5  22   4       33.05       21.50     18.09 o 
  -4  22   4      316.75      307.76     24.65 o 
  -3  22   4      264.56      273.69     19.67 o 
  -2  22   4      552.20      514.53     19.87 o 
  -1  22   4      381.59      339.96     16.88 o 
   0  22   4      105.26      171.08     10.06 o 
   1  22   4     2103.25     2079.55     66.57 o 
   2  22   4        1.16       27.48     12.02 o 
   3  22   4     1338.91     1179.95     62.77 o 
   4  22   4        2.96      -13.94     19.73 o 
  -4  23   4      355.37      310.99     24.76 o 
  -3  23   4       70.36       25.03     14.19 o 
  -2  23   4      452.39      439.80     24.06 o 
  -1  23   4       61.33       51.34     11.27 o 
   0  23   4       96.51      115.40     10.25 o 
   1  23   4      319.68      327.08     18.67 o 
   2  23   4      115.39       87.72     13.89 o 
   3  23   4        0.33       -9.19     17.23 o 
   4  23   4       95.96       66.25     23.67 o 
  -4  24   4      158.28      151.01     21.35 o 
  -3  24   4      413.29      378.15     39.61 o 
  -2  24   4      396.61      434.26     18.90 o 
  -1  24   4      207.17      468.05     32.47 o 
   0  24   4      190.61      208.86     12.59 o 
   1  24   4      383.46      386.76     20.36 o 
   2  24   4        3.04        6.35     12.41 o 
   3  24   4      110.65      109.49     22.34 o 
   4  24   4      227.47      264.68     30.41 o 
  -4  25   4      130.29       98.43     20.50 o 
  -3  25   4        4.10       -5.85     14.51 o 
  -2  25   4     1143.05     1102.42     35.52 o 
  -1  25   4       66.40       71.09     12.64 o 
   0  25   4      676.11      755.28     27.75 o 
   1  25   4       60.29      203.64     25.68 o 
   2  25   4     1114.30      941.76     38.43 o 
   3  25   4        8.04        3.55     19.50 o 
  -4  26   4       82.04       60.80     20.22 o 
  -3  26   4      283.62      252.55     21.36 o 
  -2  26   4       52.41       51.39     13.92 o 
  -1  26   4      497.48      510.74     21.85 o 
   0  26   4      146.11      176.48     25.71 o 
   1  26   4      455.45      486.77     23.81 o 
   2  26   4        2.85       17.74     15.06 o 
   3  26   4       13.88      -16.31     19.71 o 
  -3  27   4      326.90      352.39     26.25 o 
  -2  27   4      563.52      545.88     25.61 o 
  -1  27   4      527.47      565.84     22.43 o 
   0  27   4      335.38      405.20     29.61 o 
   1  27   4       13.45       41.41     19.53 o 
   2  27   4      342.87      387.30     24.67 o 
   3  27   4       95.29       61.65     22.83 o 
  -3  28   4      351.11      319.16     25.47 o 
  -2  28   4       15.81       10.27     16.72 o 
  -1  28   4      582.21      660.45     27.20 o 
   0  28   4      747.47      809.13     36.93 o 
   1  28   4      698.73      694.99     35.75 o 
   2  28   4       12.06       -0.27     16.07 o 
   3  28   4      169.28      189.45     53.51 o 
  -3  29   4       15.99        7.62     19.54 o 
  -2  29   4      174.71      198.83     22.15 o 
  -1  29   4       18.42       25.81     13.56 o 
   0  29   4        8.39       29.67     16.11 o 
   1  29   4       52.81       37.27     18.31 o 
   2  29   4       12.28       12.22     16.76 o 
  -2  30   4      236.45      255.40     24.03 o 
  -1  30   4      222.24      296.31     28.31 o 
   0  30   4      267.24      324.86     28.34 o 
   1  30   4     1024.77      981.99     44.67 o 
   2  30   4        2.23       15.44     23.53 o 
  -2  31   4      238.23      256.59     27.25 o 
  -1  31   4       45.53       56.25     26.74 o 
   0  31   4      562.68      688.78     40.62 o 
   1  31   4       63.32       47.28     22.75 o 
  -1  32   4      547.12      516.68     67.04 o 
  -5   0   5     2292.30     2377.30     77.31 o 
  -3   0   5     2431.96     2181.56     61.13 o 
  -1   0   5    11454.57    11390.53    290.03 o 
   1   0   5     3365.73     3164.05     74.45 o 
   3   0   5      283.00      244.69     16.22 o 
   5   0   5       10.53       75.04     27.06 o 
  -6   1   5        5.85       18.45     19.07 o 
  -5   1   5       12.88       37.75      7.94 o 
  -4   1   5      109.20       96.55      5.87 o 
  -3   1   5        2.42        1.60      3.90 o 
  -2   1   5     5731.11     5601.71    103.79 o 
  -1   1   5      122.36       99.43      7.91 o 
   0   1   5     4594.85     4988.57     79.62 o 
   1   1   5     4035.51     4437.23     68.69 o 
   2   1   5     6602.17     6097.12    109.70 o 
   3   1   5        7.30        9.49      6.57 o 
   4   1   5     2355.61     2274.68     57.68 o 
   5   1   5      127.35      118.31     18.81 o 
  -6   2   5       53.67       42.55     41.52 o 
  -5   2   5      780.42      827.63     25.20 o 
  -4   2   5       21.24       22.61      5.72 o 
  -3   2   5     1261.65     1230.56     26.34 o 
  -2   2   5     1565.03     1578.57     30.65 o 
  -1   2   5     1345.16     1157.16     26.84 o 
   0   2   5     6519.12     7804.31    125.46 o 
   1   2   5     4718.62     4360.52     69.60 o 
   2   2   5      562.96      605.19     14.55 o 
   3   2   5     2871.42     2707.76     63.57 o 
   4   2   5       10.66       -7.45      8.81 o 
   5   2   5      396.97      424.26     51.50 o 
  -6   3   5      404.81      531.44     47.36 o 
  -5   3   5        0.32       -9.62      9.62 o 
  -4   3   5     3209.42     3245.69     67.66 o 
  -3   3   5        1.69       -0.10      3.85 o 
  -2   3   5     3414.26     2961.98     54.72 o 
  -1   3   5     2882.33     2929.55     57.22 o 
   0   3   5    11432.90    13575.07    213.57 o 
   1   3   5      570.28     1027.32    136.22 o 
   2   3   5      268.40      224.20      9.14 o 
   3   3   5        0.08       -3.83      6.63 o 
   4   3   5      109.14      115.01     11.65 o 
   5   3   5       18.85       12.58     15.56 o 
  -6   4   5       59.48       91.65     27.68 o 
  -5   4   5       20.64       40.00     15.01 o 
  -4   4   5        0.23        1.11      5.70 o 
  -3   4   5      713.90      735.68     16.27 o 
  -2   4   5        0.15        2.15      3.03 o 
  -1   4   5     7846.63     7609.36    131.66 o 
   0   4   5      135.60      176.83      5.50 o 
   1   4   5     1418.76     1201.84     20.86 o 
   2   4   5       24.70       19.12      4.79 o 
   3   4   5     7846.66     7475.63    166.22 o 
   4   4   5      208.54      246.88     14.73 o 
   5   4   5     1128.94     1111.54     50.51 o 
  -6   5   5      163.92      203.08     58.43 o 
  -5   5   5      163.92      171.43     17.51 o 
  -4   5   5     1391.30     1335.25     32.91 o 
  -3   5   5       21.31        9.82      4.00 o 
  -2   5   5     2403.90     2293.42     45.81 o 
  -1   5   5      783.04      721.60     14.49 o 
   0   5   5     6520.76     7379.22    120.12 o 
   1   5   5      849.93     1068.47     36.47 o 
   2   5   5     2099.26     1987.83     41.04 o 
   3   5   5     1970.09     1857.69     45.85 o 
   4   5   5      591.74      656.41     28.67 o 
   5   5   5      209.31      166.87     21.17 o 
  -6   6   5       92.46      118.39     19.40 o 
  -5   6   5      117.03      102.11     25.84 o 
  -4   6   5      204.83      210.26     13.88 o 
  -3   6   5     3324.40     3346.00     61.59 o 
  -2   6   5       23.60        9.18      3.26 o 
  -1   6   5     4710.17     4533.77     74.39 o 
   0   6   5      206.72      225.09      6.73 o 
   1   6   5     9686.37     9069.03    148.94 o 
   2   6   5      138.51      149.55      7.52 o 
   3   6   5      464.48      464.93     17.49 o 
   4   6   5        5.40        6.61     11.61 o 
   5   6   5      283.82      242.49     23.81 o 
  -6   7   5      127.69      127.89     20.54 o 
  -5   7   5       29.61       27.46     13.82 o 
  -4   7   5      430.53      449.41     17.47 o 
  -3   7   5      168.28      169.51      7.85 o 
  -2   7   5      403.47      402.67     11.82 o 
  -1   7   5      389.05      526.42     27.48 o 
   0   7   5     1174.83     1177.63     21.48 o 
   1   7   5      497.14      802.13     27.41 o 
   2   7   5     7206.57     6723.45    130.21 o 
   3   7   5       38.78       37.15      8.89 o 
   4   7   5     2159.69     2112.84     71.75 o 
   5   7   5       59.96       63.07     18.50 o 
  -6   8   5       10.40       19.28     20.69 o 
  -5   8   5      691.19      671.82     28.28 o 
  -4   8   5        9.78        7.18      7.61 o 
  -3   8   5     3064.53     2799.22     60.99 o 
  -2   8   5      474.90      462.41     13.06 o 
  -1   8   5     5868.57     5536.89     90.16 o 
   0   8   5        7.37       47.58      4.12 o 
   1   8   5     3389.70     3011.18     49.09 o 
   2   8   5      657.91      619.15     16.74 o 
   3   8   5       52.25       38.71      9.45 o 
   4   8   5       18.81        1.85     12.55 o 
   5   8   5      189.72      230.53     24.13 o 
  -6   9   5      129.04      136.71     21.93 o 
  -5   9   5       15.23        8.10      9.59 o 
  -4   9   5      610.86      590.23     25.34 o 
  -3   9   5      225.53      226.41     14.06 o 
  -2   9   5     4526.57     4197.00     78.89 o 
  -1   9   5        0.70       13.30      4.83 o 
   0   9   5     2800.53     3062.88     50.05 o 
   1   9   5      575.50     1002.39     49.14 o 
   2   9   5     2828.72     2551.73     56.18 o 
   3   9   5      453.49      428.52     17.75 o 
   4   9   5     1052.24     1039.69     41.99 o 
   5   9   5      147.58      191.96     24.78 o 
  -6  10   5        9.06       -8.16     11.44 o 
  -5  10   5        5.30        8.63     12.73 o 
  -4  10   5      399.86      389.55     20.04 o 
  -3  10   5     1024.77      992.52     30.09 o 
  -2  10   5      220.01      228.23     10.09 o 
  -1  10   5     1573.61     1439.77     26.19 o 
   0  10   5       83.60       82.01      4.76 o 
   1  10   5     2918.63     2760.16     45.09 o 
   2  10   5      903.92      823.44     20.18 o 
   3  10   5     2699.36     2625.06     77.75 o 
   4  10   5      275.64      260.40     20.18 o 
   5  10   5     1033.34     1218.41     56.65 o 
  -6  11   5      150.81      151.55     26.90 o 
  -5  11   5        2.28      -10.60     10.60 o 
  -4  11   5      955.49      962.92     36.18 o 
  -3  11   5      225.99      226.25     21.58 o 
  -2  11   5     1506.74     1488.94     30.34 o 
  -1  11   5      567.46      543.34     12.42 o 
   0  11   5     6968.39     7886.35    123.97 o 
   1  11   5     3058.84     3172.56     52.62 o 
   2  11   5     1570.39     1394.98     33.29 o 
   3  11   5        2.63        3.10      9.78 o 
   4  11   5      126.63      139.22     17.74 o 
   5  11   5       57.87       26.25     18.83 o 
  -6  12   5       90.23      105.48     15.58 o 
  -5  12   5      402.89      463.00     23.62 o 
  -4  12   5      168.12      146.25     17.05 o 
  -3  12   5     1261.31     1172.64     37.18 o 
  -2  12   5       12.34       12.83      5.44 o 
  -1  12   5     2824.79     2710.81     47.23 o 
   0  12   5      125.51       96.40      6.01 o 
   1  12   5     1971.90     2037.02     44.26 o 
   2  12   5       58.68       54.83      7.32 o 
   3  12   5     1049.34     1019.46     48.63 o 
   4  12   5       42.74       33.55     17.50 o 
   5  12   5      275.14      266.99     26.75 o 
  -6  13   5      115.87      116.29     16.23 o 
  -5  13   5        3.55       -0.85     12.31 o 
  -4  13   5      109.38       90.49     14.11 o 
  -3  13   5       31.68       28.15      9.94 o 
  -2  13   5     1914.47     1792.36     39.45 o 
  -1  13   5      727.39      634.40     15.03 o 
   0  13   5      556.43      569.15     12.85 o 
   1  13   5       38.00       86.46     20.80 o 
   2  13   5     2602.84     2358.12     53.21 o 
   3  13   5      175.41      233.64     26.95 o 
   4  13   5      731.34      762.93     41.70 o 
   5  13   5       27.10       18.48     19.00 o 
  -6  14   5        9.81       -7.32     14.03 o 
  -5  14   5      443.29      442.67     24.55 o 
  -4  14   5      176.82      111.54     15.30 o 
  -3  14   5     1377.72     1288.40     42.32 o 
  -2  14   5      686.65      634.67     18.36 o 
  -1  14   5     1413.15     1299.54     26.13 o 
   0  14   5      593.41      646.14     14.24 o 
   1  14   5     4487.62     4140.02     74.21 o 
   2  14   5       29.94       24.81      7.41 o 
   3  14   5      410.61      414.41     25.63 o 
   4  14   5       89.45       66.65     21.80 o 
   5  14   5      163.18      200.03     26.65 o 
  -5  15   5       45.70       49.78     14.91 o 
  -4  15   5      110.56      107.08     15.75 o 
  -3  15   5      682.70      564.62     24.05 o 
  -2  15   5     2132.41     2001.98     43.85 o 
  -1  15   5      116.67      104.62      6.52 o 
   0  15   5     1377.05     1524.31     27.91 o 
   1  15   5       57.37       79.56      6.87 o 
   2  15   5     1391.85     1222.42     34.62 o 
   3  15   5      182.84      159.62     15.25 o 
   4  15   5     1015.73     1023.47     50.73 o 
   5  15   5      124.82       93.90     23.50 o 
  -5  16   5      114.15       96.05     16.68 o 
  -4  16   5       29.83       16.69     11.94 o 
  -3  16   5      136.48      127.89     14.07 o 
  -2  16   5      142.09      102.80      9.53 o 
  -1  16   5      981.59     1052.82     31.20 o 
   0  16   5     2388.83     2619.49     46.53 o 
   1  16   5     2577.92     2404.35     45.32 o 
   2  16   5      605.79      574.47     19.17 o 
   3  16   5     1258.07     1209.66     42.61 o 
   4  16   5      158.13      183.01     23.91 o 
   5  16   5      261.60      248.31     28.75 o 
  -5  17   5       24.71        7.60     15.36 o 
  -4  17   5      802.57      851.26     33.93 o 
  -3  17   5      244.59      208.73     21.90 o 
  -2  17   5     3433.58     3087.31     84.63 o 
  -1  17   5       11.92       14.77      6.30 o 
   0  17   5     3044.18     3247.48     56.89 o 
   1  17   5      604.82      799.60     27.62 o 
   2  17   5       16.50       23.28      9.41 o 
   3  17   5      156.47      138.52     15.54 o 
   4  17   5       81.51      101.29     36.78 o 
   5  17   5        3.13      -40.60     40.60 o 
  -5  18   5       46.83       44.33     21.91 o 
  -4  18   5      116.20       92.44     17.47 o 
  -3  18   5      247.93      211.97     17.30 o 
  -2  18   5       12.28       14.07      8.41 o 
  -1  18   5      337.59      327.92     12.05 o 
   0  18   5       12.43       21.49      6.86 o 
   1  18   5      446.13      430.21     14.41 o 
   2  18   5      156.93      160.96     12.70 o 
   3  18   5     1891.46     1714.44     56.63 o 
   4  18   5        8.16       14.28     18.83 o 
  -5  19   5       11.08      -15.37     15.37 o 
  -4  19   5      238.65      231.76     30.95 o 
  -3  19   5      186.86      226.55     15.25 o 
  -2  19   5       13.24        7.16      9.78 o 
  -1  19   5     1251.95     1137.80     26.93 o 
   0  19   5     2190.70     2440.69     48.42 o 
   1  19   5      882.82      933.50     30.63 o 
   2  19   5     2189.88     1938.13     51.71 o 
   3  19   5      171.38      192.98     20.40 o 
   4  19   5      497.38      489.08     38.44 o 
  -5  20   5      147.54      155.14     20.79 o 
  -4  20   5       57.09       25.13     15.43 o 
  -3  20   5      717.04      679.04     28.95 o 
  -2  20   5     1137.98     1095.39     34.93 o 
  -1  20   5     2305.33     2074.30     45.04 o 
   0  20   5      260.16      308.40     11.95 o 
   1  20   5      673.56      784.81     38.04 o 
   2  20   5       92.62       68.83     11.85 o 
   3  20   5      152.82      200.69     21.89 o 
   4  20   5      148.37      135.16     24.88 o 
  -5  21   5       14.69        7.53     17.93 o 
  -4  21   5       54.80       28.27     22.76 o 
  -3  21   5       66.00       42.30     12.44 o 
  -2  21   5      148.97      136.43     11.72 o 
  -1  21   5      190.99      269.35     23.08 o 
   0  21   5      534.71      620.91     17.74 o 
   1  21   5       18.94       72.46     13.02 o 
   2  21   5     1246.38     1137.39     38.01 o 
   3  21   5      220.96      199.81     21.08 o 
   4  21   5      434.51      440.19     43.01 o 
  -4  22   5        8.09      -15.78     15.78 o 
  -3  22   5      357.49      355.94     27.14 o 
  -2  22   5      537.72      511.16     21.74 o 
  -1  22   5     1912.04     2140.43     73.23 o 
   0  22   5      490.63      544.67     18.51 o 
   1  22   5       96.11      106.46     13.75 o 
   2  22   5      728.68      687.77     27.36 o 
   3  22   5      156.41      136.23     20.14 o 
   4  22   5        4.96       -5.41     21.03 o 
  -4  23   5      242.80      257.80     23.37 o 
  -3  23   5       18.13        1.66     14.21 o 
  -2  23   5      515.45      483.71     19.59 o 
  -1  23   5       20.99       90.30     18.31 o 
   0  23   5      157.05      191.42     12.33 o 
   1  23   5       27.72       79.21     13.48 o 
   2  23   5      230.19      252.32     18.03 o 
   3  23   5       10.86       10.43     19.47 o 
   4  23   5       45.34       58.84     24.42 o 
  -4  24   5       26.57       31.31     16.91 o 
  -3  24   5       28.40       16.09     13.84 o 
  -2  24   5       74.50       71.01     12.09 o 
  -1  24   5      142.83      201.91     14.87 o 
   0  24   5      422.39      472.30     19.75 o 
   1  24   5     1332.08     1213.14     40.47 o 
   2  24   5      220.42      205.27     17.34 o 
   3  24   5     1143.96     1047.52     53.22 o 
  -4  25   5      201.98      194.82     22.24 o 
  -3  25   5      150.61      127.75     17.10 o 
  -2  25   5      362.93      349.57     21.75 o 
  -1  25   5     1206.55     1076.07     34.41 o 
   0  25   5      952.08     1029.56     34.56 o 
   1  25   5     1179.24     1139.11     39.11 o 
   2  25   5      280.48      243.22     20.30 o 
   3  25   5      153.46       89.17     23.27 o 
  -4  26   5       65.12       53.41     18.66 o 
  -3  26   5      227.60      229.28     26.63 o 
  -2  26   5       43.69       27.42     17.87 o 
  -1  26   5      357.28      419.43     22.53 o 
   0  26   5      993.88     1153.73     51.18 o 
   1  26   5      219.63      259.54     22.73 o 
   2  26   5        8.94       10.82     15.11 o 
   3  26   5       79.76       82.89     22.84 o 
  -3  27   5       34.86       51.32     18.63 o 
  -2  27   5       36.16       30.30     16.98 o 
  -1  27   5      568.37      565.53     24.17 o 
   0  27   5       50.58       54.78     16.32 o 
   1  27   5        3.89       36.43     17.33 o 
   2  27   5      412.62      412.80     25.48 o 
   3  27   5       58.73       81.19     43.06 o 
  -3  28   5      279.81      324.85     28.10 o 
  -2  28   5      197.88      236.67     22.46 o 
  -1  28   5      170.55      258.44     16.78 o 
   0  28   5      549.32      592.06     30.63 o 
   1  28   5      105.24      113.63     20.21 o 
   2  28   5      285.33      303.04     26.80 o 
  -3  29   5       19.38        5.32     20.55 o 
  -2  29   5      138.86      110.97     19.48 o 
  -1  29   5       16.84       10.59     14.40 o 
   0  29   5      437.96      521.99     34.55 o 
   1  29   5       51.77       50.65     18.80 o 
   2  29   5      172.98      173.02     26.55 o 
  -2  30   5       71.02       55.17     24.41 o 
  -1  30   5       11.89      129.93     23.15 o 
   0  30   5      582.36      705.86     56.19 o 
   1  30   5      508.22      534.68     49.63 o 
  -2  31   5      210.11      220.87     87.34 o 
  -1  31   5        8.28       14.31     26.72 o 
   0  31   5       72.33       89.80     33.21 o 
  -6   0   6      115.32      182.07     25.22 o 
  -4   0   6     2860.26     2777.81     85.13 o 
  -2   0   6     3711.38     3227.43     80.77 o 
   0   0   6     6894.46     7810.90    175.94 o 
   2   0   6      202.59      256.28     15.81 o 
   4   0   6      554.89      564.39     32.62 o 
  -6   1   6       22.89       25.29     13.57 o 
  -5   1   6     1147.63     1240.90     43.82 o 
  -4   1   6       30.29       51.72      7.65 o 
  -3   1   6     1846.51     1718.38     37.00 o 
  -2   1   6       24.80       21.96      3.87 o 
  -1   1   6     4177.31     4207.57     74.51 o 
   0   1   6     3714.43     4188.87     67.62 o 
   1   1   6     9123.91     9503.15    153.74 o 
   2   1   6       75.02       97.60      6.47 o 
   3   1   6     2967.82     2901.48     68.61 o 
   4   1   6      396.93      407.78     19.41 o 
   5   1   6      100.25      132.53     36.29 o 
  -6   2   6      354.97      460.56     27.75 o 
  -5   2   6       71.82       90.44     12.08 o 
  -4   2   6     3284.57     3187.56     73.63 o 
  -3   2   6       96.32      106.99      6.71 o 
  -2   2   6     6415.00     5892.07    106.75 o 
  -1   2   6      384.68      489.00     23.17 o 
   0   2   6     4141.69     4453.58     73.99 o 
   1   2   6       56.93       81.73      6.20 o 
   2   2   6     2351.13     2284.73     43.78 o 
   3   2   6        6.66        7.57      7.35 o 
   4   2   6     1053.79     1060.48     34.70 o 
   5   2   6       63.64       81.89     18.26 o 
  -6   3   6        3.12       -8.00     22.76 o 
  -5   3   6     1459.21     1564.97     66.41 o 
  -4   3   6       48.94       49.90      9.68 o 
  -3   3   6     5629.14     5257.44    100.09 o 
  -2   3   6      556.35      618.48     15.79 o 
  -1   3   6     9446.20     9406.78    154.89 o 
   0   3   6     2136.72     2448.28     41.81 o 
   1   3   6     2518.07     2290.22     37.90 o 
   2   3   6      119.70      122.61      7.38 o 
   3   3   6       20.69       31.45      7.97 o 
   4   3   6        0.11        7.37     10.23 o 
   5   3   6      192.23      155.69     21.34 o 
  -6   4   6      492.15      763.33     63.35 o 
  -5   4   6       98.61      130.64     22.04 o 
  -4   4   6     1004.58      997.81     26.46 o 
  -3   4   6      146.33      155.50      8.35 o 
  -2   4   6     2595.36     2308.35     46.45 o 
  -1   4   6      504.74      620.84     26.27 o 
   0   4   6     5784.46     6390.44    105.00 o 
   1   4   6       39.68       28.29      4.25 o 
   2   4   6     6465.06     6089.64    113.75 o 
   3   4   6      115.82      115.46     11.16 o 
   4   4   6     1113.69     1124.59     36.33 o 
   5   4   6        3.03       -9.24     16.93 o 
  -6   5   6        0.68      -14.97     30.75 o 
  -5   5   6      477.98      517.85     21.55 o 
  -4   5   6      462.75      460.04     16.72 o 
  -3   5   6     1678.33     1574.59     36.86 o 
  -2   5   6        7.36       12.82      4.16 o 
  -1   5   6     4697.04     4304.69     70.96 o 
   0   5   6     5988.28     7156.52    120.87 o 
   1   5   6     1421.42     1399.43     30.52 o 
   2   5   6        4.39        7.08      5.62 o 
   3   5   6     1078.42      985.90     32.38 o 
   4   5   6      123.83       86.75     18.74 o 
   5   5   6      252.36      264.55     24.67 o 
  -6   6   6      744.01      919.30     41.95 o 
  -5   6   6        9.79        9.21      8.83 o 
  -4   6   6     3717.50     3658.04     96.28 o 
  -3   6   6      108.50      121.31     12.50 o 
  -2   6   6     6932.35     6559.85    114.11 o 
  -1   6   6      669.05      967.37     94.84 o 
   0   6   6     4403.26     4852.43     82.96 o 
   1   6   6      895.08      884.64     17.55 o 
   2   6   6     1447.89     1367.62     36.76 o 
   3   6   6       50.76       61.13     11.03 o 
   4   6   6        8.00        7.33     13.00 o 
   5   6   6       43.67       48.91     23.85 o 
  -6   7   6        1.80       -2.23     14.41 o 
  -5   7   6      890.08      882.12     34.38 o 
  -4   7   6        0.51       -8.65      8.89 o 
  -3   7   6     3894.12     3874.39     85.76 o 
  -2   7   6      270.68      275.73      9.21 o 
  -1   7   6     2671.32     2495.40     40.96 o 
   0   7   6     1838.24     2216.22     38.41 o 
   1   7   6     4287.60     4079.54     67.74 o 
   2   7   6      261.53      260.33     10.88 o 
   3   7   6     4188.81     4012.62    103.72 o 
   4   7   6       28.14       22.04     13.56 o 
   5   7   6      234.91      314.60     27.58 o 
  -6   8   6      640.41      742.21     27.37 o 
  -5   8   6       39.02       42.47     10.26 o 
  -4   8   6      969.54      933.57     31.24 o 
  -3   8   6      100.33      103.94      9.72 o 
  -2   8   6     3404.53     3067.54     58.47 o 
  -1   8   6     1531.15     1797.30     41.83 o 
   0   8   6     8439.88     9594.43    156.43 o 
   1   8   6        3.29        7.54      4.25 o 
   2   8   6      577.90      544.35     15.57 o 
   3   8   6      106.09      108.10     11.78 o 
   4   8   6       91.30       97.06     16.24 o 
   5   8   6       81.60      105.19     21.40 o 
  -6   9   6       30.67       28.31     11.26 o 
  -5   9   6     1305.41     1410.08     46.47 o 
  -4   9   6       34.22       25.15     14.27 o 
  -3   9   6     3350.37     3124.05     76.16 o 
  -2   9   6      418.36      448.86     12.62 o 
  -1   9   6     6417.76     6168.79    100.69 o 
   0   9   6     2133.91     2273.44     39.65 o 
   1   9   6     1056.68     1325.23     33.82 o 
   2   9   6       39.39       37.38      6.56 o 
   3   9   6      468.34      520.22     20.84 o 
   4   9   6        6.57       10.91     15.62 o 
   5   9   6       67.81       87.02     20.88 o 
  -6  10   6      290.04      349.05     19.33 o 
  -5  10   6       44.40       31.72     11.02 o 
  -4  10   6       71.68       57.14     12.24 o 
  -3  10   6     1496.09     1411.65     38.75 o 
  -2  10   6     1353.52     1281.48     29.25 o 
  -1  10   6      326.74      540.67     60.02 o 
   0  10   6     1172.92     1164.03     21.53 o 
   1  10   6        4.28       26.94      4.96 o 
   2  10   6     5872.76     5461.11    116.48 o 
   3  10   6       33.21       29.55     11.14 o 
   4  10   6      972.68      997.99     48.72 o 
   5  10   6      142.99      121.67     23.56 o 
  -6  11   6       33.22       49.72     13.30 o 
  -5  11   6      910.22      942.96     34.59 o 
  -4  11   6       22.91        9.47      9.90 o 
  -3  11   6     7423.90     6768.80    174.36 o 
  -2  11   6      434.19      397.07     14.94 o 
  -1  11   6     3233.02     3202.82     56.63 o 
   0  11   6      482.36      477.63     11.36 o 
   1  11   6     1714.16     1524.79     29.64 o 
   2  11   6       80.48       68.79      8.37 o 
   3  11   6       11.92       14.65     11.61 o 
   4  11   6      105.47      120.26     20.07 o 
   5  11   6      268.37      298.45     29.09 o 
  -6  12   6      433.33      510.80     39.97 o 
  -5  12   6       90.57      100.93     14.64 o 
  -4  12   6     1999.47     1890.25     61.89 o 
  -3  12   6       20.83       42.24      9.95 o 
  -2  12   6     3739.04     3432.67     81.64 o 
  -1  12   6     3021.41     2989.08     53.41 o 
   0  12   6     2879.76     3260.02     53.58 o 
   1  12   6     1958.08     1851.81     36.51 o 
   2  12   6     2729.01     2423.04     56.82 o 
   3  12   6      349.98      365.45     20.50 o 
   4  12   6      302.66      297.89     27.28 o 
   5  12   6      101.46      123.55     24.30 o 
  -6  13   6       45.39       52.51     16.84 o 
  -5  13   6      241.25      259.76     18.29 o 
  -4  13   6       63.45       50.02     11.97 o 
  -3  13   6      121.16      105.00     12.16 o 
  -2  13   6      236.34      228.88     12.14 o 
  -1  13   6     2340.58     2151.83     41.04 o 
   0  13   6      385.54      455.50     11.64 o 
   1  13   6     4117.75     3845.26     72.39 o 
   2  13   6       85.51       67.38      8.75 o 
   3  13   6     1125.48     1084.27     39.05 o 
   4  13   6        5.95        9.46     18.42 o 
   5  13   6      147.64      159.50     25.75 o 
  -5  14   6      165.64      191.47     16.39 o 
  -4  14   6     2084.27     2062.14     62.67 o 
  -3  14   6       74.42       65.34     11.89 o 
  -2  14   6     5252.32     4804.50    106.13 o 
  -1  14   6      229.20      331.51     65.39 o 
   0  14   6     2010.96     2060.34     36.89 o 
   1  14   6       37.39       38.63      6.87 o 
   2  14   6       14.45        7.32      9.06 o 
   3  14   6        6.40      -11.45     11.45 o 
   4  14   6        5.45       11.42     18.69 o 
   5  14   6        0.32       25.55     21.24 o 
  -5  15   6      411.13      501.29     24.28 o 
  -4  15   6      101.59      106.74     16.89 o 
  -3  15   6      384.04      391.84     18.76 o 
  -2  15   6     1194.39     1097.72     34.38 o 
  -1  15   6      906.63      840.30     19.67 o 
   0  15   6     2489.35     2678.17     48.64 o 
   1  15   6     2559.04     2691.40     52.65 o 
   2  15   6      279.37      234.87     13.83 o 
   3  15   6     1207.00     1167.09     41.65 o 
   4  15   6        2.31       -3.33     18.02 o 
  -5  16   6       26.14       29.12     13.62 o 
  -4  16   6     1129.67     1115.57     39.52 o 
  -3  16   6      158.67       96.77     12.37 o 
  -2  16   6     2445.92     2147.67     55.49 o 
  -1  16   6       70.50      149.29     17.13 o 
   0  16   6     1223.83     1293.01     26.36 o 
   1  16   6      746.94      700.51     18.64 o 
   2  16   6      801.43      712.52     24.54 o 
   3  16   6      200.90      165.11     16.48 o 
   4  16   6      923.43      965.02     75.23 o 
  -5  17   6     1179.06     1298.60     43.99 o 
  -4  17   6      213.17      170.77     17.46 o 
  -3  17   6     1905.83     1767.88     52.65 o 
  -2  17   6        2.64        5.03      9.49 o 
  -1  17   6     4210.88     3859.90     75.56 o 
   0  17   6      605.65      693.72     18.12 o 
   1  17   6      985.68      884.76     22.88 o 
   2  17   6      314.93      327.32     16.70 o 
   3  17   6       83.12       81.78     15.86 o 
   4  17   6       17.07       15.70     20.29 o 
  -5  18   6       65.00       58.28     15.91 o 
  -4  18   6      253.09      280.32     20.79 o 
  -3  18   6      240.87      272.23     17.81 o 
  -2  18   6      647.98      628.25     34.40 o 
  -1  18   6       35.67       55.62      8.10 o 
   0  18   6      724.97      813.11     25.03 o 
   1  18   6      152.84      143.59     10.20 o 
   2  18   6     1355.07     1275.71     37.33 o 
   3  18   6      231.01      246.52     21.88 o 
   4  18   6      121.49       92.88     23.36 o 
  -5  19   6      268.46      318.66     22.33 o 
  -4  19   6      122.88      115.53     17.10 o 
  -3  19   6     1260.70     1184.26     36.09 o 
  -2  19   6       11.90       -1.56     10.18 o 
  -1  19   6     1288.63     1231.19     37.09 o 
   0  19   6      392.56      418.55     14.26 o 
   1  19   6      915.15      809.10     23.31 o 
   2  19   6        7.15        0.04     10.47 o 
   3  19   6      107.26       98.23     20.63 o 
   4  19   6        1.71       -9.40     19.88 o 
  -5  20   6       22.52       24.92     16.27 o 
  -4  20   6      949.86     1004.89     42.64 o 
  -3  20   6        7.35      -11.31     11.31 o 
  -2  20   6      494.32      406.32     20.67 o 
  -1  20   6     2204.27     2106.80     47.36 o 
   0  20   6     1941.03     2113.88     46.63 o 
   1  20   6      823.48      784.33     24.62 o 
   2  20   6      132.16      114.10     14.28 o 
   3  20   6        1.46      -20.72     21.75 o 
   4  20   6       13.49      -20.71     20.71 o 
  -5  21   6       98.15      114.71     25.44 o 
  -4  21   6       31.85       42.43     16.51 o 
  -3  21   6      398.24      437.42     29.52 o 
  -2  21   6      310.69      300.37     18.82 o 
  -1  21   6      950.64      830.61     25.16 o 
   0  21   6      455.13      511.59     19.78 o 
   1  21   6      561.25      608.76     24.67 o 
   2  21   6       96.27       82.11     16.27 o 
   3  21   6     1404.96     1359.30     54.78 o 
   4  21   6       20.87       28.86     22.42 o 
  -4  22   6      688.57      641.88     29.91 o 
  -3  22   6       40.14       50.43     14.85 o 
  -2  22   6     1040.99      982.48     39.36 o 
  -1  22   6      169.02      161.04     13.45 o 
   0  22   6     1797.43     2008.66     47.07 o 
   1  22   6       33.67       52.36     11.26 o 
   2  22   6      118.83      113.56     15.11 o 
   3  22   6        2.53      -12.21     22.60 o 
  -4  23   6      100.14       78.71     17.59 o 
  -3  23   6     1230.29     1163.20     61.48 o 
  -2  23   6      418.30      374.09     18.88 o 
  -1  23   6      432.59      404.42     19.07 o 
   0  23   6        4.79        0.21     10.48 o 
   1  23   6        9.86      131.50     27.99 o 
   2  23   6      127.94      113.18     15.52 o 
   3  23   6       12.87       11.05     19.61 o 
  -4  24   6      155.62      134.33     19.92 o 
  -3  24   6      530.73      517.61     26.75 o 
  -2  24   6      103.05       78.42     18.41 o 
  -1  24   6        8.04      158.54     27.18 o 
   0  24   6      747.30      858.68     28.45 o 
   1  24   6       81.35       64.04     14.37 o 
   2  24   6      609.78      514.79     31.67 o 
   3  24   6        4.26       -8.93     20.42 o 
  -4  25   6       39.41       20.88     17.42 o 
  -3  25   6      413.06      481.99     28.37 o 
  -2  25   6        8.59       27.65     26.91 o 
  -1  25   6      530.59      677.00     28.95 o 
   0  25   6      278.40      318.77     19.21 o 
   1  25   6      755.85      729.78     35.86 o 
   2  25   6        1.17       -3.49     14.93 o 
   3  25   6        8.66        8.32     21.51 o 
  -3  26   6       26.72      -19.47     21.30 o 
  -2  26   6      524.32      513.32     35.24 o 
  -1  26   6      295.44      316.46     19.25 o 
   0  26   6      348.62      376.81     21.79 o 
   1  26   6      830.06      774.98     41.54 o 
   2  26   6      199.32      176.65     19.62 o 
   3  26   6        3.49      -36.29     36.29 o 
  -3  27   6      241.92      251.82     23.75 o 
  -2  27   6       60.92       22.15     18.53 o 
  -1  27   6      475.08      401.09     20.99 o 
   0  27   6       56.11       45.63     16.71 o 
   1  27   6      319.84      279.25     24.34 o 
   2  27   6       13.62        6.10     16.71 o 
  -3  28   6      112.96       92.72     20.45 o 
  -2  28   6      609.10      640.41     38.15 o 
  -1  28   6       13.36       23.92     15.70 o 
   0  28   6        6.14       30.64     19.81 o 
   1  28   6      113.81       82.48     19.65 o 
   2  28   6        4.44        2.75     22.12 o 
  -2  29   6      215.48      183.96     22.13 o 
  -1  29   6      163.62      185.53     21.77 o 
   0  29   6      320.70      354.93     30.03 o 
   1  29   6      168.32      164.02     22.50 o 
  -2  30   6      131.83       60.43     26.68 o 
  -1  30   6        3.55       64.20     21.68 o 
   0  30   6      201.26      256.26     27.40 o 
   1  30   6       41.86      -33.21     38.14 o 
  -1  31   6      319.60      351.22     57.82 o 
   0  31   6       23.68      -11.69     31.37 o 
  -5   0   7     1092.51     1144.60    103.95 o 
  -3   0   7      995.83      959.52     38.95 o 
  -1   0   7      303.64      301.51     11.62 o 
   1   0   7      742.06      622.03     19.73 o 
   3   0   7     1259.55     1278.48     50.85 o 
   5   0   7       28.20       36.29     33.21 o 
  -6   1   7       31.31       54.48     15.33 o 
  -5   1   7      200.73      240.31     15.65 o 
  -4   1   7       23.38       39.72      8.86 o 
  -3   1   7        6.59        7.34      6.95 o 
  -2   1   7      478.49      549.43     15.12 o 
  -1   1   7     6121.74     7273.75    124.49 o 
   0   1   7        4.12        7.82      4.02 o 
   1   1   7      590.21      890.12     30.13 o 
   2   1   7      193.22      208.61      9.81 o 
   3   1   7      146.43      150.52     11.46 o 
   4   1   7       61.09       70.62     12.60 o 
   5   1   7       51.05       40.43     22.94 o 
  -6   2   7      292.61      367.45     25.13 o 
  -5   2   7      161.39      154.43     14.87 o 
  -4   2   7       85.24       88.85     10.77 o 
  -3   2   7       72.72       51.14      7.98 o 
  -2   2   7       74.84       82.31      5.86 o 
  -1   2   7      688.25      717.70     14.75 o 
   0   2   7      992.05      990.92     19.73 o 
   1   2   7       12.67       28.43      4.66 o 
   2   2   7      117.29      121.78      8.95 o 
   3   2   7        4.33        0.70      8.32 o 
   4   2   7        6.81        6.80     11.83 o 
   5   2   7        6.30       -7.20     17.42 o 
  -6   3   7        2.66       17.37     20.30 o 
  -5   3   7       44.22       46.39     11.88 o 
  -4   3   7      518.72      511.77     19.52 o 
  -3   3   7       62.53       89.68     10.22 o 
  -2   3   7      846.14      851.42     19.39 o 
  -1   3   7      238.14      443.22     57.58 o 
   0   3   7      101.79      128.05      7.40 o 
   2   3   7     1444.24     1367.22     34.22 o 
   3   3   7      134.63      123.56     11.38 o 
   4   3   7      106.44       94.24     15.43 o 
   5   3   7       23.20       10.82     21.95 o 
  -6   4   7      111.26      114.24     16.02 o 
  -5   4   7       28.60       25.93     15.41 o 
  -4   4   7      334.22      339.85     18.52 o 
  -3   4   7      330.71      342.45     14.63 o 
  -2   4   7      126.07      113.22      7.17 o 
  -1   4   7       21.64       53.11      4.73 o 
   0   4   7      284.24      392.89     10.30 o 
   1   4   7       49.82       63.80      5.24 o 
   2   4   7      107.79      100.87      8.41 o 
   3   4   7       50.12       52.29     10.70 o 
   4   4   7       49.41       42.48     14.38 o 
   5   4   7       31.78       31.63     19.26 o 
  -6   5   7      161.57      174.58     24.19 o 
  -5   5   7        9.74       -3.13     11.16 o 
  -4   5   7      601.29      603.34     24.04 o 
  -3   5   7      565.38      542.48     18.88 o 
  -2   5   7        8.38       14.41      4.33 o 
  -1   5   7     1921.94     1955.92     34.36 o 
   0   5   7        0.72       13.78      5.15 o 
   1   5   7      327.37      452.54     25.14 o 
   2   5   7      323.19      305.08     12.39 o 
   3   5   7      198.96      197.30     16.53 o 
   4   5   7        7.09        6.34     15.74 o 
   5   5   7        1.17        1.06     18.77 o 
  -6   6   7        2.21      -14.05     15.65 o 
  -5   6   7      173.56      206.20     16.73 o 
  -4   6   7       19.65       19.08     13.10 o 
  -3   6   7      535.39      488.14     17.75 o 
  -2   6   7     1048.91      964.60     23.33 o 
  -1   6   7      477.48      563.07     16.00 o 
   0   6   7     1532.93     1752.89     32.35 o 
   1   6   7       44.11       74.90      5.69 o 
   2   6   7      285.50      257.04     10.68 o 
   3   6   7      495.08      479.65     20.34 o 
   4   6   7        3.02       -0.05     17.12 o 
   5   6   7      137.60      156.70     23.74 o 
  -6   7   7        6.30        6.82     11.99 o 
  -5   7   7       61.82       66.15     16.17 o 
  -4   7   7      681.13      653.22     28.52 o 
  -3   7   7        1.78       -7.03      7.03 o 
  -2   7   7      128.14      129.15     11.60 o 
  -1   7   7      905.79     1198.99     61.12 o 
   0   7   7      366.37      484.16     12.19 o 
   1   7   7      615.87      694.18     15.56 o 
   2   7   7      227.73      240.39     10.52 o 
   3   7   7       18.57       -1.83      9.36 o 
   4   7   7        0.76       16.22     16.85 o 
   5   7   7      140.22      176.58     24.59 o 
  -6   8   7       14.10        8.29     12.05 o 
  -5   8   7      243.62      239.41     20.02 o 
  -4   8   7        9.08       11.33     10.75 o 
  -3   8   7      588.44      586.13     20.23 o 
  -2   8   7      129.21      125.88     11.72 o 
  -1   8   7       45.96       52.55      5.65 o 
   0   8   7      156.84      193.78      7.40 o 
   1   8   7      127.97      137.42      7.40 o 
   2   8   7       40.56       37.80      7.59 o 
   3   8   7      308.98      280.12     16.10 o 
   4   8   7       67.04       71.17     18.65 o 
   5   8   7       15.60       -8.71     18.33 o 
  -6   9   7      251.36      277.54     19.21 o 
  -5   9   7       67.68       63.02     13.28 o 
  -4   9   7       21.47        9.78     14.92 o 
  -3   9   7      859.46      788.00     26.22 o 
  -2   9   7      139.65      121.59     16.77 o 
  -1   9   7     3161.73     2965.02     54.79 o 
   0   9   7      284.37      350.89     10.19 o 
   1   9   7       28.24       81.04      7.94 o 
   2   9   7      699.02      683.84     28.84 o 
   3   9   7       13.46       17.86     10.43 o 
   4   9   7      102.62      112.40     20.56 o 
   5   9   7        8.85       25.29     21.46 o 
  -6  10   7       17.47       25.67     17.12 o 
  -5  10   7       44.52        9.98     12.18 o 
  -4  10   7      369.28      330.44     22.25 o 
  -3  10   7       68.80       63.73     10.67 o 
  -2  10   7      734.19      701.49     22.55 o 
  -1  10   7      200.18      211.43      8.81 o 
   0  10   7      127.93      133.74      6.94 o 
   1  10   7        9.72       27.09      6.76 o 
   2  10   7     1443.05     1345.47     34.81 o 
   3  10   7      362.99      348.56     20.16 o 
   4  10   7        1.15      -12.65     17.09 o 
   5  10   7       29.17       33.64     21.55 o 
  -6  11   7       21.44       32.50     14.29 o 
  -5  11   7      114.32       96.37     15.04 o 
  -4  11   7      326.22      283.02     24.06 o 
  -3  11   7        3.51        6.23      9.43 o 
  -2  11   7      203.55      176.87     11.55 o 
  -1  11   7      369.20      502.76     27.39 o 
   0  11   7      538.05      632.61     14.43 o 
   1  11   7       47.68      178.84     45.99 o 
   2  11   7       59.47       79.90      9.33 o 
   3  11   7      898.32      786.43     33.93 o 
   4  11   7      354.17      371.01     29.52 o 
   5  11   7      113.88      135.96     25.72 o 
  -6  12   7       26.76       35.15     17.40 o 
  -5  12   7      120.54      154.49     22.25 o 
  -4  12   7      345.73      308.27     21.08 o 
  -3  12   7       38.83       27.29     11.80 o 
  -2  12   7      465.84      436.36     20.07 o 
  -1  12   7      342.11      540.60     35.62 o 
   0  12   7     3543.62     3741.29     60.51 o 
   1  12   7      125.23      195.67     19.14 o 
   2  12   7       31.91       23.09      8.42 o 
   3  12   7      218.00      199.17     27.79 o 
   4  12   7       84.49       68.68     23.39 o 
   5  12   7       39.78       17.84     39.98 o 
  -5  13   7      204.25      201.24     19.24 o 
  -4  13   7      114.94      135.82     17.13 o 
  -3  13   7      103.49       84.50     13.87 o 
  -2  13   7      132.68      137.54     13.27 o 
  -1  13   7       44.79       85.91     25.39 o 
   0  13   7       76.60       77.16      6.73 o 
   1  13   7      124.60      168.40     12.74 o 
   2  13   7      431.73      448.65     17.10 o 
   3  13   7       17.68        5.57     12.55 o 
   4  13   7       13.60       22.43     19.49 o 
  -5  14   7      167.97      195.95     18.34 o 
  -4  14   7       35.78       29.17     14.09 o 
  -3  14   7      228.50      202.62     23.72 o 
  -2  14   7     1554.08     1313.87     35.54 o 
  -1  14   7      165.03      166.87      9.71 o 
   0  14   7      448.67      512.80     13.63 o 
   1  14   7     1403.08     1299.14     32.28 o 
   2  14   7       25.44       24.00      8.97 o 
   3  14   7      468.32      431.02     23.68 o 
   4  14   7       23.14       36.88     21.21 o 
  -5  15   7      163.81      139.54     17.33 o 
  -4  15   7        2.88        2.55     13.57 o 
  -3  15   7      490.60      463.29     34.77 o 
  -2  15   7      249.37      257.77     13.90 o 
  -1  15   7     4034.29     3962.84     79.79 o 
   0  15   7       30.57       26.74      6.81 o 
   1  15   7     1463.56     1460.26     33.40 o 
   2  15   7       13.36       14.74     10.00 o 
   3  15   7      202.61      206.59     18.19 o 
   4  15   7       47.93       60.09     22.81 o 
  -5  16   7       11.06       17.92     14.74 o 
  -4  16   7      177.45      170.13     19.53 o 
  -3  16   7       23.94       21.78     12.05 o 
  -2  16   7      123.58      123.53     11.64 o 
  -1  16   7      128.49      189.05     16.39 o 
   0  16   7       83.64       78.66      8.75 o 
   1  16   7      157.06      265.51     20.29 o 
   2  16   7      462.41      442.00     19.53 o 
   3  16   7       22.49       14.87     15.32 o 
   4  16   7      551.91      566.23     53.14 o 
  -5  17   7      230.54      237.65     21.00 o 
  -4  17   7      630.85      585.53     31.31 o 
  -3  17   7      506.08      437.81     23.95 o 
  -2  17   7       13.02       20.41     10.69 o 
  -1  17   7       59.47      153.84     18.86 o 
   0  17   7       26.30       23.25      7.54 o 
   1  17   7      118.84      236.43     19.05 o 
   2  17   7     1299.34     1257.14     37.55 o 
   3  17   7      399.02      411.89     41.99 o 
   4  17   7      164.77      213.46     42.34 o 
  -5  18   7       52.27       67.15     16.13 o 
  -4  18   7      454.96      465.65     28.63 o 
  -3  18   7        1.79      -12.30     12.30 o 
  -2  18   7      827.08      730.01     35.01 o 
  -1  18   7        0.10        6.95      8.19 o 
   0  18   7     1328.13     1470.14     34.44 o 
   1  18   7      339.44      379.63     22.58 o 
   2  18   7      449.61      402.04     21.01 o 
   3  18   7       56.14       32.74     16.22 o 
   4  18   7       47.47       67.95     23.79 o 
  -5  19   7       48.69       27.41     16.20 o 
  -4  19   7       31.73       28.50     29.74 o 
  -3  19   7      107.54       92.92     18.02 o 
  -2  19   7       10.59       11.20     11.48 o 
  -1  19   7      428.29      468.63     21.82 o 
   0  19   7       24.31       28.87      8.99 o 
   1  19   7       14.72       50.47      9.36 o 
   2  19   7      101.62       84.62     13.92 o 
   3  19   7       99.81       92.87     19.22 o 
   4  19   7        5.04        0.75     21.70 o 
  -5  20   7       29.40       38.76     16.95 o 
  -4  20   7      182.05      114.36     20.64 o 
  -3  20   7      531.28      543.92     42.21 o 
  -2  20   7      518.90      463.92     24.02 o 
  -1  20   7        0.11       74.33     15.75 o 
   0  20   7     2484.95     2673.61     60.41 o 
   1  20   7      233.96      221.61     13.67 o 
   2  20   7       92.85       75.79     14.11 o 
   3  20   7      812.23      757.80     43.77 o 
   4  20   7      288.26      286.02     56.59 o 
  -4  21   7       18.69      -10.60     16.99 o 
  -3  21   7      347.66      332.86     29.66 o 
  -2  21   7       24.22        8.87     12.46 o 
  -1  21   7      577.26      655.17     22.52 o 
   0  21   7       30.13       43.53     10.01 o 
   1  21   7      551.96      573.63     33.19 o 
   2  21   7       45.71       35.95     13.83 o 
   3  21   7      117.06       94.45     22.25 o 
  -4  22   7      523.23      567.98     36.04 o 
  -3  22   7      144.08      114.64     18.21 o 
  -2  22   7       54.83       27.12     13.77 o 
  -1  22   7       18.24       22.65     11.43 o 
   0  22   7      500.81      559.19     21.68 o 
   1  22   7       32.43       50.55     15.19 o 
   2  22   7      288.36      295.53     20.09 o 
   3  22   7       58.98       48.78     21.19 o 
  -4  23   7       93.13      104.25     22.11 o 
  -3  23   7      426.92      484.29     33.54 o 
  -2  23   7      203.40      194.73     21.25 o 
  -1  23   7     1647.33     1490.89     43.22 o 
   0  23   7        0.15       -8.70     10.66 o 
   1  23   7      895.52      892.57     40.23 o 
   2  23   7       34.79       16.09     15.37 o 
   3  23   7       25.68       14.30     21.82 o 
  -4  24   7      109.65      110.32     22.81 o 
  -3  24   7        3.75       14.71     16.48 o 
  -2  24   7      286.57      246.79     25.30 o 
  -1  24   7       38.09       44.86     12.70 o 
   0  24   7      402.91      474.60     28.15 o 
   1  24   7      185.08      176.79     20.39 o 
   2  24   7      473.67      435.61     34.86 o 
   3  24   7       22.14       16.63     28.23 o 
  -3  25   7      129.77      104.01     24.47 o 
  -2  25   7       33.49       64.21     22.02 o 
  -1  25   7       32.34      118.13     14.37 o 
   0  25   7       12.22       21.84     12.86 o 
   1  25   7      260.67      277.67     26.19 o 
   2  25   7      473.53      444.94     45.29 o 
  -3  26   7        3.19       17.72     19.66 o 
  -2  26   7      982.49      900.74     42.59 o 
  -1  26   7      131.37      250.23     21.42 o 
   0  26   7      851.39      932.62     40.68 o 
   1  26   7      268.60      311.99     25.08 o 
   2  26   7      141.74      165.24     20.21 o 
  -3  27   7      460.82      489.36     33.49 o 
  -2  27   7        6.18       13.90     18.96 o 
  -1  27   7       29.15       68.32     15.08 o 
   0  27   7       17.79       27.70     19.89 o 
   1  27   7       11.81       25.46     18.29 o 
   2  27   7      198.30      201.80     27.46 o 
  -2  28   7      410.63      402.28     30.25 o 
  -1  28   7       91.76       79.54     17.34 o 
   0  28   7      280.32      300.89     44.97 o 
   1  28   7       50.59       69.63     21.22 o 
  -2  29   7        8.47      -13.34     22.49 o 
  -1  29   7      262.95      340.89     26.33 o 
   0  29   7       48.70       37.47     21.73 o 
   1  29   7      871.09      765.56    103.95 o 
  -1  30   7        0.44      -11.56     25.71 o 
   0  30   7       44.08        2.46     32.60 o 
  -6   0   8       10.17      -14.15     20.91 o 
  -4   0   8       26.43       16.22     13.13 o 
  -2   0   8     2904.61     2756.83     94.38 o 
   0   0   8     1491.47     1532.82     42.65 o 
   2   0   8     6314.82     6034.36    176.75 o 
   4   0   8      929.99      968.50     57.63 o 
  -6   1   8        2.54       -1.49     19.38 o 
  -5   1   8     1147.25     1150.07     39.39 o 
  -4   1   8       92.39       91.37     11.24 o 
  -3   1   8     2231.14     2113.51     53.06 o 
  -2   1   8      471.45      467.80     18.14 o 
  -1   1   8     4294.77     3959.56     63.82 o 
   0   1   8       49.41       61.11      5.84 o 
   1   1   8     1014.30     1073.45     21.51 o 
   2   1   8       37.17       31.58      7.92 o 
   3   1   8      627.70      583.49     23.18 o 
   4   1   8      209.20      179.96     19.48 o 
   5   1   8      262.60      256.13     33.27 o 
  -6   2   8      138.34      208.07     21.26 o 
  -5   2   8      132.01      164.19     15.97 o 
  -4   2   8     2659.77     2709.32     71.45 o 
  -3   2   8      131.89      134.97     10.99 o 
  -2   2   8     2729.05     2651.54     60.68 o 
  -1   2   8      343.13      317.39      8.72 o 
   0   2   8     4236.62     4707.55     81.53 o 
   1   2   8      658.85      783.29     20.50 o 
   2   2   8     1720.09     1571.67     37.37 o 
   3   2   8       28.31       30.39     10.87 o 
   4   2   8      239.37      265.87     21.89 o 
   5   2   8      133.15      162.64     24.55 o 
  -6   3   8        3.75        6.85     15.07 o 
  -5   3   8      507.87      567.83     27.17 o 
  -4   3   8      282.71      298.86     18.75 o 
  -3   3   8      596.96      589.23     27.05 o 
  -2   3   8      119.08      129.93      9.19 o 
  -1   3   8     7459.56     7175.76    137.03 o 
   0   3   8      542.04      587.05     14.15 o 
   1   3   8     4523.28     4082.62     67.32 o 
   2   3   8       68.52       79.83      9.59 o 
   3   3   8     1976.05     1880.31     50.82 o 
   4   3   8       14.66       -5.84     14.27 o 
   5   3   8      298.80      308.02     30.03 o 
  -6   4   8      735.37      843.55     45.10 o 
  -5   4   8       51.19       59.49     14.03 o 
  -4   4   8     1143.74     1131.25     34.69 o 
  -3   4   8      337.71      323.84     15.35 o 
  -2   4   8     1379.01     1358.34     33.93 o 
  -1   4   8      392.91      375.70     11.78 o 
   0   4   8     3047.91     3453.81     60.64 o 
   1   4   8      413.45      526.00     21.09 o 
   2   4   8      510.77      456.43     16.17 o 
   3   4   8       68.53       65.69     11.86 o 
   4   4   8      284.59      270.38     38.35 o 
   5   4   8      233.42      262.22     28.24 o 
  -6   5   8       87.66       81.29     15.96 o 
  -5   5   8       83.74      122.06     15.14 o 
  -4   5   8      306.62      362.27     21.41 o 
  -3   5   8     1525.15     1506.06     41.55 o 
  -2   5   8     1366.04     1284.33     32.45 o 
  -1   5   8     1511.46     1468.16     30.24 o 
   0   5   8      839.50      833.09     19.33 o 
   1   5   8     1752.91     1614.92     31.76 o 
   2   5   8     1283.73     1170.86     37.00 o 
   3   5   8     1657.44     1604.99     47.43 o 
   4   5   8       20.02       26.74     18.70 o 
   5   5   8       73.42       44.88     21.61 o 
  -6   6   8       39.55       59.43     20.68 o 
  -5   6   8       30.67       30.94     12.74 o 
  -4   6   8      709.54      729.78     29.18 o 
  -3   6   8       24.16       26.56      8.95 o 
  -2   6   8     3733.87     3478.19     82.61 o 
  -1   6   8      366.55      381.53     14.54 o 
   0   6   8     5005.86     5260.74     92.41 o 
   1   6   8        3.39       91.87     14.89 o 
   2   6   8     2864.08     2570.52     62.99 o 
   3   6   8      147.65      134.80     13.24 o 
   4   6   8     1273.55     1213.25     55.78 o 
   5   6   8        0.42      -20.19     20.19 o 
  -6   7   8        2.54       27.09     13.40 o 
  -5   7   8      751.21      821.75     35.14 o 
  -4   7   8       18.61       22.54     12.40 o 
  -3   7   8     6105.80     5875.66    139.31 o 
  -2   7   8      868.74      797.11     24.88 o 
  -1   7   8      786.70      821.32     22.98 o 
   0   7   8        1.71        0.21      5.15 o 
   1   7   8     1849.51     1699.11     33.25 o 
   2   7   8      214.66      210.31     12.00 o 
   3   7   8      164.70      136.96     13.73 o 
   4   7   8        6.13        8.97     20.96 o 
   5   7   8      101.58       84.74     24.47 o 
  -6   8   8      323.05      345.00     22.50 o 
  -5   8   8        0.40      -11.83     11.83 o 
  -4   8   8      243.93      262.06     19.23 o 
  -3   8   8      131.79      122.07     20.54 o 
  -2   8   8     2609.24     2363.58     58.92 o 
  -1   8   8       90.98      108.51      8.28 o 
   0   8   8     3151.73     3515.90     61.27 o 
   1   8   8       99.70      279.32     45.52 o 
   2   8   8     1115.27     1116.35     39.78 o 
   3   8   8       48.49       35.74     11.51 o 
   4   8   8      657.76      593.78     37.33 o 
  -6   9   8        7.72        3.85     14.08 o 
  -5   9   8      218.42      227.33     18.70 o 
  -4   9   8       28.12       33.99     12.73 o 
  -3   9   8      145.39      126.04     11.70 o 
  -2   9   8     1466.13     1333.50     36.83 o 
  -1   9   8     2158.51     1920.54     41.17 o 
   0   9   8      542.52      661.64     15.74 o 
   1   9   8     6059.51     5378.90     98.90 o 
   2   9   8       94.44      108.56     10.42 o 
   3   9   8      939.13      875.87     31.07 o 
   4   9   8       25.56       64.26     20.76 o 
  -6  10   8      136.50      163.77     18.67 o 
  -5  10   8       13.10       20.67     14.03 o 
  -4  10   8     1633.75     1602.36     57.18 o 
  -3  10   8      301.50      271.24     17.15 o 
  -2  10   8     1791.54     1701.50     54.56 o 
  -1  10   8      340.91      317.87     14.51 o 
   0  10   8      718.10      798.70     18.79 o 
   1  10   8      169.31      173.50      9.64 o 
   2  10   8      184.68      171.70     12.12 o 
   3  10   8      282.81      242.86     21.09 o 
   4  10   8       45.98       48.73     20.59 o 
  -5  11   8       85.17       79.81     15.33 o 
  -4  11   8       71.80       63.23     14.27 o 
  -3  11   8     1065.74     1033.93     36.15 o 
  -2  11   8     1449.38     1298.79     36.55 o 
  -1  11   8     3581.69     3208.23     66.24 o 
   0  11   8       71.94       76.01      6.86 o 
   1  11   8     3116.84     2824.28     62.23 o 
   2  11   8      319.14      297.76     15.61 o 
   3  11   8     2098.56     2042.15     68.84 o 
   4  11   8       20.02       -3.59     19.53 o 
  -5  12   8        7.01       -6.19     13.92 o 
  -4  12   8     1150.44     1092.23     43.92 o 
  -3  12   8      429.44      406.29     34.98 o 
  -2  12   8     2892.49     2577.85     64.56 o 
  -1  12   8     1410.34     1230.08     28.37 o 
   0  12   8     1412.06     1531.60     29.95 o 
   1  12   8      155.80      176.24     12.05 o 
   2  12   8     1390.12     1349.35     35.77 o 
   3  12   8      244.50      198.55     28.41 o 
   4  12   8      425.48      471.85     35.41 o 
  -5  13   8      442.09      530.01     29.40 o 
  -4  13   8        1.31       13.45     13.24 o 
  -3  13   8     1290.99     1226.38     65.96 o 
  -2  13   8      357.86      338.70     16.62 o 
  -1  13   8      937.27      821.97     21.38 o 
   0  13   8       22.42       26.97      6.51 o 
   1  13   8      107.61      172.32     15.81 o 
   2  13   8       62.47       38.42     10.18 o 
   3  13   8       65.46       61.62     15.29 o 
   4  13   8       60.34       54.44     22.36 o 
  -5  14   8       12.92        3.13     16.26 o 
  -4  14   8       13.95       10.85     13.82 o 
  -3  14   8       21.98       23.04     13.51 o 
  -2  14   8      580.41      536.29     21.79 o 
  -1  14   8      173.73      285.06     23.97 o 
   0  14   8     3353.26     3372.53     66.60 o 
   1  14   8        0.54      101.62     20.51 o 
   2  14   8     4114.04     3765.03     86.83 o 
   3  14   8      521.52      573.44     31.37 o 
   4  14   8      253.11      231.68     28.54 o 
  -5  15   8      341.38      393.58     26.62 o 
  -4  15   8      117.00      120.18     17.99 o 
  -3  15   8      945.73      866.43     53.73 o 
  -2  15   8      102.13      102.01     11.68 o 
  -1  15   8     1568.59     1511.20     34.78 o 
   0  15   8      571.47      572.00     17.78 o 
   1  15   8     1329.13     1227.41     33.59 o 
   2  15   8       63.20       45.78     11.69 o 
   3  15   8       11.95       32.11     18.47 o 
   4  15   8       28.35       -6.11     20.93 o 
  -5  16   8       89.35       38.15     17.80 o 
  -4  16   8      706.65      683.65     53.79 o 
  -3  16   8        0.75      -12.48     12.48 o 
  -2  16   8      838.70      752.39     25.93 o 
  -1  16   8     1432.62     1292.30     30.96 o 
   0  16   8      649.46      743.83     21.84 o 
   1  16   8      169.99      224.02     14.62 o 
   2  16   8      450.65      386.01     20.30 o 
   3  16   8       40.92       63.32     17.30 o 
   4  16   8      485.58      462.15     37.02 o 
  -5  17   8       78.25       49.02     18.92 o 
  -4  17   8      100.74      126.10     19.24 o 
  -3  17   8      534.67      548.17     37.43 o 
  -2  17   8        3.17        4.45     11.14 o 
  -1  17   8     2252.34     2018.97     44.62 o 
   0  17   8      518.09      581.38     19.19 o 
   1  17   8     1392.10     1349.74     35.98 o 
   2  17   8       11.51       -4.47     12.27 o 
   3  17   8     1226.96     1198.95     60.73 o 
   4  17   8        2.20       26.85     23.06 o 
  -5  18   8        3.15       11.26     17.90 o 
  -4  18   8      442.81      493.36     33.91 o 
  -3  18   8      235.50      238.00     21.85 o 
  -2  18   8      601.55      569.98     25.34 o 
  -1  18   8     1142.66     1067.75     28.76 o 
   0  18   8      253.89      302.54     14.11 o 
   1  18   8       27.48       23.61      9.48 o 
   2  18   8      117.80      115.92     15.41 o 
   3  18   8        0.73        7.72     19.79 o 
   4  18   8       20.84       -8.00     41.21 o 
  -5  19   8      104.63       44.59     35.98 o 
  -4  19   8       63.79       53.52     29.48 o 
  -3  19   8      593.34      611.22     28.99 o 
  -2  19   8      170.39      170.87     15.93 o 
  -1  19   8      532.88      491.45     22.20 o 
   0  19   8        5.05       19.15      9.33 o 
   1  19   8      607.03      645.32     21.13 o 
   2  19   8      209.75      204.91     17.40 o 
   3  19   8      634.11      641.13     40.58 o 
  -4  20   8       22.46       18.60     20.42 o 
  -3  20   8      138.49      134.97     17.68 o 
  -2  20   8      299.06      289.37     22.33 o 
  -1  20   8      164.34      186.91     13.19 o 
   0  20   8     3774.63     3966.35     97.32 o 
   1  20   8       13.35       77.38     13.30 o 
   2  20   8      501.24      489.70     25.08 o 
   3  20   8       39.70       29.45     21.68 o 
  -4  21   8       85.75       82.15     20.45 o 
  -3  21   8      444.51      463.60     41.04 o 
  -2  21   8      370.71      385.31     21.64 o 
  -1  21   8      179.49      242.28     15.13 o 
   0  21   8       11.13       17.67     11.20 o 
   1  21   8       33.91       31.63     12.47 o 
   2  21   8       35.58       21.54     14.34 o 
   3  21   8      252.12      235.51     30.28 o 
  -4  22   8      120.95      125.83     22.72 o 
  -3  22   8       12.72        6.92     15.97 o 
  -2  22   8      781.69      740.40     36.53 o 
  -1  22   8       93.10      107.67     13.68 o 
   0  22   8      460.55      549.17     21.93 o 
   1  22   8      133.00      205.30     30.59 o 
   2  22   8      422.13      446.25     31.28 o 
   3  22   8      109.12      127.26     25.86 o 
  -4  23   8        3.41       18.37     20.12 o 
  -3  23   8       51.11       69.40     18.33 o 
  -2  23   8      189.33      203.34     22.92 o 
  -1  23   8      522.44      591.16     24.35 o 
   0  23   8      344.19      399.23     19.18 o 
   1  23   8      720.55      695.69     35.33 o 
   2  23   8       55.22       62.63     16.95 o 
   3  23   8      190.01      143.32     49.82 o 
  -3  24   8        1.86       -9.89     16.90 o 
  -2  24   8      444.58      442.73     29.20 o 
  -1  24   8       60.94       91.83     14.19 o 
   0  24   8       12.37       26.29     12.12 o 
   1  24   8      140.54      134.09     20.39 o 
   2  24   8       37.33       27.51     16.52 o 
  -3  25   8        6.49        4.55     21.57 o 
  -2  25   8       28.34       48.38     18.89 o 
  -1  25   8      903.03      876.04     31.48 o 
   0  25   8       76.83       72.53     15.34 o 
   1  25   8      688.60      682.77     35.92 o 
   2  25   8        2.44       -5.10     21.26 o 
  -3  26   8      275.69      279.42     33.29 o 
  -2  26   8      109.51      105.31     21.51 o 
  -1  26   8      610.10      638.16     30.60 o 
   0  26   8      152.18      192.43     25.13 o 
   1  26   8       34.80       62.76     20.51 o 
   2  26   8      367.06      352.36     46.95 o 
  -2  27   8       40.26       -1.58     19.32 o 
  -1  27   8      136.78      142.74     18.65 o 
   0  27   8        4.15       20.33     21.13 o 
   1  27   8       43.80       49.06     19.99 o 
  -2  28   8       58.44       69.36     25.19 o 
  -1  28   8       26.16       22.34     16.21 o 
   0  28   8      423.64      506.95     71.35 o 
   1  28   8       38.75       30.14     39.98 o 
  -1  29   8       61.37      148.94     47.72 o 
   0  29   8      247.34      366.59     49.82 o 
  -5   0   9      901.30     1001.24     57.63 o 
  -3   0   9     1552.88     1491.30     61.26 o 
  -1   0   9     2015.66     1744.42     82.54 o 
   1   0   9     2016.54     1896.81     56.05 o 
   3   0   9     2835.03     2461.04     98.03 o 
  -6   1   9      322.70      459.35     56.90 o 
  -5   1   9      125.42      143.81     15.52 o 
  -4   1   9     2498.24     2559.41     68.19 o 
  -3   1   9      478.65      417.32     20.45 o 
  -2   1   9     1016.47      909.33     27.27 o 
  -1   1   9      696.65      761.35     20.28 o 
   0   1   9     1340.67     1572.64     32.80 o 
   1   1   9     1603.96     1634.33     36.46 o 
   2   1   9       50.70       81.18      9.67 o 
   3   1   9       35.42       30.35     11.19 o 
   4   1   9        5.69       -2.91     15.49 o 
  -6   2   9        1.38        5.54     16.81 o 
  -5   2   9      201.90      224.80     18.52 o 
  -4   2   9       39.86       51.43     11.23 o 
  -3   2   9     1685.74     1675.36     47.86 o 
  -2   2   9      236.59      240.63     14.30 o 
  -1   2   9     1474.33     1505.77     34.74 o 
   0   2   9     4902.80     5284.19     95.19 o 
   1   2   9      790.00      763.28     20.67 o 
   2   2   9       32.70       30.50      9.36 o 
   3   2   9      276.93      250.03     15.87 o 
   4   2   9      184.60      178.62     20.44 o 
  -6   3   9      110.23      163.36     21.37 o 
  -5   3   9       26.70       47.37     15.27 o 
  -4   3   9       53.24       36.38     11.11 o 
  -3   3   9        2.67        0.53      9.17 o 
  -2   3   9     2836.77     2753.49     63.42 o 
  -1   3   9      688.84     1182.23     48.61 o 
   0   3   9     7172.01     7633.41    132.64 o 
   1   3   9     1219.16     1184.29     26.39 o 
   2   3   9     1368.21     1254.09     38.73 o 
   3   3   9       54.09       50.55     12.57 o 
   4   3   9      386.43      372.55     25.77 o 
  -6   4   9        0.14      -15.66     15.66 o 
  -5   4   9     1699.01     1829.96     63.45 o 
  -4   4   9       54.56       58.88     11.28 o 
  -3   4   9     2111.26     2026.78     55.52 o 
  -2   4   9        0.37       -4.76      7.20 o 
  -1   4   9     1363.91     1320.49     33.37 o 
   0   4   9       88.27      123.59      7.67 o 
   1   4   9       48.91       74.91      8.96 o 
   2   4   9      143.57      137.15     10.77 o 
   3   4   9       66.04       46.40     12.78 o 
   4   4   9      167.58      143.21     35.06 o 
  -6   5   9      474.78      565.60     32.33 o 
  -5   5   9        9.94        0.08     19.98 o 
  -4   5   9     1402.71     1385.92     67.80 o 
  -3   5   9     2082.28     1929.38     53.37 o 
  -2   5   9     1453.05     1350.40     37.34 o 
  -1   5   9      308.40      414.72     22.07 o 
   0   5   9      595.49      659.38     20.45 o 
   1   5   9      126.15      115.60      8.99 o 
   2   5   9     1753.56     1602.36     53.04 o 
   3   5   9       27.24       16.38     12.00 o 
   4   5   9      274.01      262.56     33.18 o 
  -6   6   9        0.23       -3.55     16.78 o 
  -5   6   9      258.13      274.08     23.35 o 
  -4   6   9      112.30      115.75     14.18 o 
  -3   6   9     1245.90     1218.82     37.33 o 
  -2   6   9      175.85      148.18     11.56 o 
  -1   6   9     2331.98     2019.65     54.96 o 
   0   6   9        0.33        3.67      6.00 o 
   1   6   9     2748.98     2713.77     56.72 o 
   2   6   9      685.69      616.79     20.84 o 
   3   6   9      769.83      786.21     29.93 o 
   4   6   9       48.40       51.77     20.19 o 
  -6   7   9      143.96      179.88     21.12 o 
  -5   7   9       61.93       57.57     20.17 o 
  -4   7   9     1972.77     1941.58     66.85 o 
  -3   7   9      128.12      102.65     11.98 o 
  -2   7   9     1223.61     1117.71     32.61 o 
  -1   7   9      410.47      560.24     30.13 o 
   0   7   9       20.22       43.37      6.75 o 
   1   7   9      451.99      540.57     20.77 o 
   2   7   9       65.89       73.48     10.18 o 
   3   7   9       14.17        1.57     11.59 o 
   4   7   9       38.37       37.91     20.43 o 
  -6   8   9       77.26       10.46     45.52 o 
  -5   8   9      402.41      422.25     35.69 o 
  -4   8   9      340.32      315.08     21.70 o 
  -3   8   9      289.12      315.22     17.04 o 
  -2   8   9      316.03      272.35     14.91 o 
  -1   8   9     5444.33     4969.93    113.38 o 
   0   8   9       56.45       64.72      7.14 o 
   1   8   9     2355.34     2480.80     52.89 o 
   2   8   9      554.16      492.57     23.51 o 
   3   8   9      275.93      283.72     18.33 o 
   4   8   9       91.25       76.60     22.12 o 
  -5   9   9        2.19      -13.67     13.67 o 
  -4   9   9      547.60      579.36     29.25 o 
  -3   9   9        2.06        5.65      9.90 o 
  -2   9   9     3365.70     3128.47     79.12 o 
  -1   9   9      304.40      853.05    241.42 o 
   0   9   9     1005.19     1058.82     23.97 o 
   1   9   9      428.75      459.97     16.60 o 
   2   9   9      191.84      211.44     13.19 o 
   3   9   9        2.69        3.29     12.14 o 
   4   9   9      134.28      127.94     24.38 o 
  -5  10   9      708.95      758.73     42.53 o 
  -4  10   9       88.57       79.05     16.13 o 
  -3  10   9     1229.42     1199.27     41.61 o 
  -2  10   9     1227.17     1093.73     33.48 o 
  -1  10   9      107.23      142.10      9.93 o 
   0  10   9       70.98       76.15      7.88 o 
   1  10   9      465.75      471.48     16.90 o 
   2  10   9      386.95      379.44     16.68 o 
   3  10   9       35.14       27.54     14.22 o 
   4  10   9       70.17       58.54     40.04 o 
  -5  11   9       35.48       14.25     14.79 o 
  -4  11   9      224.28      247.48     20.49 o 
  -3  11   9      305.37      284.31     39.50 o 
  -2  11   9     1391.54     1222.60     36.56 o 
  -1  11   9      364.46      553.04     57.09 o 
   0  11   9     1892.30     1985.56     42.14 o 
   1  11   9       11.41       10.21      8.99 o 
   2  11   9     1758.27     1695.52     43.38 o 
   3  11   9       83.30       78.00     17.69 o 
   4  11   9      109.11      112.04     25.25 o 
  -5  12   9      219.10      260.63     40.75 o 
  -4  12   9        4.79       -9.11     13.32 o 
  -3  12   9     2183.26     1998.47     69.08 o 
  -2  12   9      109.79      114.26     12.35 o 
  -1  12   9      580.16      537.46     18.29 o 
   0  12   9       51.91       59.17      8.29 o 
   1  12   9      713.75      689.27     22.80 o 
   2  12   9      220.97      216.33     13.89 o 
   3  12   9       65.55      107.62     19.13 o 
   4  12   9      176.85      159.46     26.89 o 
  -5  13   9      227.71      243.23     21.89 o 
  -4  13   9     1198.30     1151.13     46.79 o 
  -3  13   9       85.23       58.30     17.22 o 
  -2  13   9      786.84      766.00     33.01 o 
  -1  13   9      832.38      777.96     33.05 o 
   0  13   9      507.64      573.52     18.60 o 
   1  13   9        9.04       12.05      9.42 o 
   2  13   9      201.81      206.46     13.87 o 
   3  13   9      268.19      271.06     23.38 o 
   4  13   9        8.15       23.88     22.01 o 
  -5  14   9      131.80      180.23     37.82 o 
  -4  14   9      123.47      134.68     26.81 o 
  -3  14   9      896.94      864.83     38.71 o 
  -2  14   9       91.50       97.45     12.60 o 
  -1  14   9     2356.32     2016.54     45.68 o 
   0  14   9      456.52      482.47     18.52 o 
   1  14   9      421.94      481.71     18.83 o 
   2  14   9      392.90      338.41     18.14 o 
   3  14   9      557.72      517.90     32.58 o 
   4  14   9       74.41       44.67     23.64 o 
  -5  15   9        1.32       -4.08     16.27 o 
  -4  15   9      304.89      324.94     24.45 o 
  -3  15   9       12.15       11.40     14.54 o 
  -2  15   9      388.02      379.79     18.50 o 
  -1  15   9      318.75      400.47     15.42 o 
   0  15   9      888.63      990.52     27.21 o 
   1  15   9      182.92      190.35     13.28 o 
   2  15   9      125.94      129.20     18.06 o 
   3  15   9      499.58      474.61     30.01 o 
   4  15   9      103.71       93.81     29.94 o 
  -5  16   9      476.55      473.57     30.95 o 
  -4  16   9      257.87      226.12     22.36 o 
  -3  16   9      417.92      381.61     25.85 o 
  -2  16   9      424.86      351.80     18.25 o 
  -1  16   9      545.37      555.79     18.05 o 
   0  16   9      109.14      139.86     11.25 o 
   1  16   9      189.26      192.48     16.54 o 
   2  16   9       76.49       80.37     14.66 o 
   3  16   9       24.74       19.33     20.22 o 
  -5  17   9      118.02      137.43     21.68 o 
  -4  17   9      216.93      186.55     21.57 o 
  -3  17   9      454.29      442.85     32.94 o 
  -2  17   9     1434.98     1337.65     43.10 o 
  -1  17   9        3.48      125.03     25.35 o 
   0  17   9     1568.07     1681.32     40.90 o 
   1  17   9       12.89       10.59      9.62 o 
   2  17   9      574.71      595.61     26.73 o 
   3  17   9      376.00      352.01     31.48 o 
  -4  18   9       16.16       31.05     17.31 o 
  -3  18   9     1105.38     1038.78     64.42 o 
  -2  18   9        2.39       12.75     12.42 o 
  -1  18   9       91.92      108.66     11.86 o 
   0  18   9      160.16      188.42     14.21 o 
   1  18   9      123.66      117.85     13.15 o 
   2  18   9       11.72       -0.81     13.11 o 
   3  18   9      139.49      129.86     25.41 o 
  -4  19   9      475.10      499.09     49.18 o 
  -3  19   9      360.65      311.35     26.64 o 
  -2  19   9      441.60      407.18     22.37 o 
  -1  19   9      555.43      615.85     22.15 o 
   0  19   9      223.07      259.54     15.94 o 
   1  19   9      371.11      344.30     28.92 o 
   2  19   9       98.68       95.22     15.69 o 
   3  19   9        3.19        9.93     21.68 o 
  -4  20   9        2.21       -7.06     17.83 o 
  -3  20   9       94.56       66.96     17.19 o 
  -2  20   9      124.91       99.65     16.76 o 
  -1  20   9     1158.13     1078.01     31.86 o 
   0  20   9      419.66      465.09     21.64 o 
   1  20   9      635.95      621.49     25.89 o 
   2  20   9      240.29      230.45     30.78 o 
   3  20   9      175.42      160.83     27.26 o 
  -4  21   9      554.56      587.35     35.32 o 
  -3  21   9        9.40      -10.80     15.42 o 
  -2  21   9      278.01      228.64     22.85 o 
  -1  21   9       13.99       -0.79     10.96 o 
   0  21   9      252.47      325.82     17.67 o 
   1  21   9        4.49       -1.99     14.23 o 
   2  21   9       54.80       60.03     17.19 o 
   3  21   9       14.97       11.10     28.03 o 
  -4  22   9      415.57      465.49     67.47 o 
  -3  22   9      175.89      160.93     20.32 o 
  -2  22   9     1078.96     1013.84     45.13 o 
  -1  22   9      699.67      677.18     28.02 o 
   0  22   9       15.39       14.22     11.99 o 
   1  22   9      206.82      206.70     22.55 o 
   2  22   9       70.06       58.80     19.44 o 
  -3  23   9       78.68       82.60     19.05 o 
  -2  23   9      414.53      396.46     32.58 o 
  -1  23   9        2.71      112.69     23.07 o 
   0  23   9      268.02      343.82     22.31 o 
   1  23   9      158.39      153.33     21.30 o 
   2  23   9      416.53      364.29     27.66 o 
  -3  24   9      333.18      316.87     27.47 o 
  -2  24   9       81.81       95.37     20.11 o 
  -1  24   9        5.43       31.21     14.22 o 
   0  24   9      119.89      159.10     18.57 o 
   1  24   9      104.68      126.07     22.54 o 
   2  24   9       40.92       45.11     23.17 o 
  -3  25   9      228.10      191.19     24.64 o 
  -2  25   9      179.99      165.28     30.36 o 
  -1  25   9      406.52      429.98     25.45 o 
   0  25   9      259.70      301.47     27.32 o 
   1  25   9      323.83      309.70     26.34 o 
  -2  26   9       74.17      110.29     22.64 o 
  -1  26   9      599.18      582.50     30.14 o 
   0  26   9       54.83       40.29     21.89 o 
   1  26   9      103.24       92.71     53.21 o 
  -2  27   9       80.80       54.91     25.12 o 
  -1  27   9      187.56      227.98     24.53 o 
   0  27   9        2.59      -25.22     32.60 o 
  -1  28   9      307.88      294.98     30.41 o 
  -4   0  10       11.27       12.43     16.39 o 
  -2   0  10      107.71      105.18     25.22 o 
   0   0  10      955.71     1037.71     38.06 o 
   2   0  10       11.84        6.26     13.28 o 
   4   0  10       63.88       70.58     73.20 o 
  -5   1  10       86.29       76.66     16.23 o 
  -4   1  10     1170.88     1134.37     37.01 o 
  -3   1  10       78.86       74.56     12.10 o 
  -2   1  10        6.18        1.53      8.84 o 
  -1   1  10     1970.41     1979.54     44.50 o 
   0   1  10      284.34      353.07     13.98 o 
   1   1  10      374.02      370.25     14.48 o 
   2   1  10      191.58      177.39     13.87 o 
   3   1  10      250.47      282.06     16.61 o 
   4   1  10      201.29      154.25     21.74 o 
  -5   2  10      145.52      156.82     18.20 o 
  -4   2  10       28.98       30.48     12.10 o 
  -3   2  10      116.24      114.26     13.08 o 
  -2   2  10       75.20       92.58     10.75 o 
  -1   2  10       12.46       96.20     11.06 o 
   0   2  10      376.20      448.73     15.85 o 
   1   2  10       45.44      157.66     34.53 o 
   2   2  10      650.69      590.23     22.73 o 
   3   2  10      457.39      414.66     20.20 o 
   4   2  10       92.72       94.29     20.36 o 
  -5   3  10      286.04      289.26     22.12 o 
  -4   3  10       63.95       70.95     16.12 o 
  -3   3  10       26.81       23.87     10.71 o 
  -2   3  10      638.66      566.44     22.04 o 
  -1   3  10      426.82      494.56     20.95 o 
   0   3  10      588.18      658.08     19.13 o 
   1   3  10       94.62       75.56      9.02 o 
   2   3  10        1.58       10.61      9.27 o 
   3   3  10       18.13        1.16     12.10 o 
   4   3  10       14.46        5.28     17.64 o 
  -5   4  10       69.98       75.00     16.12 o 
  -4   4  10        8.06       12.80     11.45 o 
  -3   4  10       16.36       19.61     11.11 o 
  -2   4  10      843.14      732.61     26.22 o 
  -1   4  10      357.39      379.66     15.41 o 
   0   4  10      777.88      815.36     22.58 o 
   1   4  10      544.55      654.60     29.52 o 
   2   4  10      717.17      713.62     23.66 o 
   3   4  10       34.56       51.91     14.03 o 
   4   4  10       45.77        7.11     21.40 o 
  -5   5  10       27.80       17.12     14.94 o 
  -4   5  10      412.95      411.55     22.68 o 
  -3   5  10       13.61       14.73     12.10 o 
  -2   5  10      697.23      666.69     29.34 o 
  -1   5  10       65.23       66.91      9.26 o 
   0   5  10      516.26      508.65     19.33 o 
   1   5  10       23.22       27.88      8.71 o 
   2   5  10       23.69        8.08      9.57 o 
   3   5  10      224.55      222.25     21.20 o 
   4   5  10       22.14      -16.47     20.08 o 
  -5   6  10       36.39        7.02     14.70 o 
  -4   6  10        5.67      -12.13     12.13 o 
  -3   6  10      275.34      230.73     16.07 o 
  -2   6  10      111.64      125.57     15.33 o 
  -1   6  10      409.87      580.94     73.66 o 
   0   6  10      181.43      238.30     12.30 o 
   1   6  10      550.12      519.51     27.06 o 
   2   6  10       17.01       12.14      9.86 o 
   3   6  10      408.86      388.13     24.48 o 
   4   6  10       34.36       62.82     23.20 o 
  -5   7  10       70.28       89.14     16.92 o 
  -4   7  10        9.48       -0.08     13.53 o 
  -3   7  10      127.35      103.02     13.02 o 
  -2   7  10      124.04       68.50     11.35 o 
  -1   7  10     2212.17     2000.16     49.90 o 
   0   7  10      324.56      376.67     15.00 o 
   1   7  10      243.29      228.58     13.37 o 
   2   7  10      428.93      385.51     17.43 o 
   3   7  10      993.71      997.29     38.65 o 
   4   7  10       18.23        8.42     21.66 o 
  -5   8  10       43.07       27.29     15.90 o 
  -4   8  10       44.84       33.48     14.50 o 
  -3   8  10      580.06      633.13     25.43 o 
  -2   8  10      246.39      211.68     14.45 o 
  -1   8  10     2933.33     2836.48     68.10 o 
   0   8  10       14.47       14.27      8.32 o 
   1   8  10      192.00      248.26     14.36 o 
   2   8  10        2.35        0.93      9.96 o 
   3   8  10      241.49      198.48     19.00 o 
   4   8  10        4.94       14.21     22.13 o 
  -5   9  10       41.88       29.02     16.17 o 
  -4   9  10        3.93       -5.79     13.97 o 
  -3   9  10       64.85       42.07     12.05 o 
  -2   9  10       45.14       63.73     11.61 o 
  -1   9  10       53.79       78.32     10.53 o 
   0   9  10        1.93        8.96      8.55 o 
   1   9  10      255.65      278.59     14.94 o 
   2   9  10      651.11      662.39     23.28 o 
   3   9  10        2.79        1.20     16.11 o 
   4   9  10       21.53       34.67     23.04 o 
  -5  10  10       12.22      -17.07     17.07 o 
  -4  10  10       72.74       45.16     16.09 o 
  -3  10  10      460.66      420.14     26.32 o 
  -2  10  10        3.33      -10.02     10.02 o 
  -1  10  10       53.18       71.86      9.24 o 
   0  10  10      809.84      840.34     25.06 o 
   1  10  10      123.94      157.64     13.37 o 
   2  10  10      818.84      828.53     26.67 o 
   3  10  10      323.02      280.16     24.62 o 
   4  10  10      241.67      283.02     33.07 o 
  -5  11  10        1.00        4.14     15.61 o 
  -4  11  10      423.29      434.62     26.96 o 
  -3  11  10      128.41      121.82     15.82 o 
  -2  11  10       34.97       28.64     11.18 o 
  -1  11  10       10.23        6.18      8.44 o 
   0  11  10      323.07      344.43     15.95 o 
   1  11  10       64.27       50.50     10.63 o 
   2  11  10      545.37      453.06     20.85 o 
   3  11  10        1.95       -9.87     16.72 o 
   4  11  10        9.48       -6.63     21.90 o 
  -5  12  10        1.94        4.40     15.82 o 
  -4  12  10        5.37       10.55     15.36 o 
  -3  12  10        4.12      -10.92     13.80 o 
  -2  12  10      691.26      645.95     25.66 o 
  -1  12  10      398.20      406.69     16.44 o 
   0  12  10       65.92       63.63      9.97 o 
   1  12  10        8.46       52.79     10.77 o 
   2  12  10        9.81      -11.16     11.16 o 
   3  12  10       37.03       55.34     18.23 o 
  -5  13  10      130.48      148.95     20.83 o 
  -4  13  10      231.06      213.42     21.58 o 
  -3  13  10       14.99       18.22     15.05 o 
  -2  13  10      568.61      533.12     30.55 o 
  -1  13  10       45.62       39.76      9.28 o 
   0  13  10     1102.07     1157.39     30.81 o 
   1  13  10      374.56      421.91     18.39 o 
   2  13  10        4.11       -6.01     11.42 o 
   3  13  10       85.66       18.39     20.53 o 
  -5  14  10       68.29       54.05     18.55 o 
  -4  14  10      104.83       96.10     18.98 o 
  -3  14  10      170.61      150.03     19.71 o 
  -2  14  10      221.03      248.06     33.52 o 
  -1  14  10      462.61      472.07     17.52 o 
   0  14  10       20.17       12.01      9.41 o 
   1  14  10       92.54      100.51     14.14 o 
   2  14  10        4.05       -5.32     12.89 o 
   3  14  10        1.77      -17.34     19.46 o 
  -5  15  10       24.64       44.03     18.73 o 
  -4  15  10       28.62       44.36     17.46 o 
  -3  15  10      203.83      229.27     22.06 o 
  -2  15  10        4.62       -8.98     11.86 o 
  -1  15  10      176.35      193.02     13.32 o 
   0  15  10       28.07       27.74     10.86 o 
   1  15  10      373.59      331.99     19.22 o 
   2  15  10      170.61      174.35     17.41 o 
   3  15  10      197.87      208.34     27.13 o 
  -4  16  10       34.09       31.45     17.42 o 
  -3  16  10      347.82      332.52     26.17 o 
  -2  16  10      178.81      177.88     15.14 o 
  -1  16  10      300.25      352.72     15.96 o 
   0  16  10       88.94      112.73     12.89 o 
   1  16  10      408.79      471.54     34.34 o 
   2  16  10      524.49      524.87     25.77 o 
   3  16  10       93.41      107.11     23.79 o 
  -4  17  10      198.57      167.70     21.54 o 
  -3  17  10       35.85        7.25     16.62 o 
  -2  17  10      380.87      341.08     20.96 o 
  -1  17  10        2.38       11.14      9.98 o 
   0  17  10       78.54       84.97     12.65 o 
   1  17  10      226.00      213.63     15.65 o 
   2  17  10       52.19       41.02     15.18 o 
   3  17  10       13.96       34.10     22.41 o 
  -4  18  10      113.67      108.54     21.02 o 
  -3  18  10       19.60       -1.13     17.37 o 
  -2  18  10       43.15       45.71     14.18 o 
  -1  18  10       22.10       40.22     11.25 o 
   0  18  10        9.60       18.00     11.36 o 
   1  18  10      272.80      323.27     18.45 o 
   2  18  10      160.74      147.92     18.82 o 
   3  18  10      297.14      290.79     40.65 o 
  -4  19  10      190.37      190.04     24.47 o 
  -3  19  10       10.61       -0.32     15.69 o 
  -2  19  10      872.62      793.85     34.58 o 
  -1  19  10      161.71      181.18     16.25 o 
   0  19  10      548.05      625.51     24.16 o 
   1  19  10      333.52      345.14     23.43 o 
   2  19  10       28.17       19.42     18.44 o 
  -4  20  10       60.00       71.93     21.52 o 
  -3  20  10       14.23       -3.98     17.37 o 
  -2  20  10       19.76       24.69     17.05 o 
  -1  20  10       97.87      180.42     14.79 o 
   0  20  10        1.87       12.87     11.96 o 
   1  20  10       94.00       68.90     16.61 o 
   2  20  10        1.07      -17.55     17.55 o 
  -4  21  10      195.96      167.92     57.82 o 
  -3  21  10       21.60       24.91     16.87 o 
  -2  21  10      100.90       98.27     19.95 o 
  -1  21  10      126.56      105.95     13.48 o 
   0  21  10      387.24      472.75     28.83 o 
   1  21  10      149.59      160.00     18.79 o 
   2  21  10      104.53      123.23     22.14 o 
  -3  22  10      685.77      674.42     34.42 o 
  -2  22  10        0.40       25.09     17.78 o 
  -1  22  10      161.90      152.84     16.73 o 
   0  22  10        2.43        2.77     12.76 o 
   1  22  10      171.89      180.86     22.26 o 
   2  22  10        8.08       11.44     22.40 o 
  -3  23  10       39.94       10.50     18.91 o 
  -2  23  10       49.84       73.48     20.03 o 
  -1  23  10       98.47      110.28     17.21 o 
   0  23  10        3.73       22.47     14.50 o 
   1  23  10       58.51       59.46     20.08 o 
  -3  24  10      110.89       96.04     33.69 o 
  -2  24  10      182.73      174.83     23.04 o 
  -1  24  10      387.18      388.08     24.54 o 
   0  24  10      320.48      325.76     23.26 o 
   1  24  10       80.72      116.72     48.90 o 
  -2  25  10      140.59      125.49     27.08 o 
  -1  25  10        8.39       35.38     16.79 o 
   0  25  10      245.08      301.85     26.06 o 
   1  25  10        1.21      -36.91     36.91 o 
  -2  26  10       12.28       36.29     41.83 o 
  -1  26  10      112.29      144.52     23.06 o 
   0  26  10        1.47        9.23     35.06 o 
  -5   0  11      342.20      346.75     81.50 o 
  -3   0  11     1125.44     1042.64     49.93 o 
  -1   0  11     2542.79     2305.05     76.71 o 
   1   0  11      214.16      202.04     22.36 o 
   3   0  11      304.99      280.36     28.21 o 
  -5   1  11       63.67       75.33     18.94 o 
  -4   1  11     1454.60     1514.65     46.91 o 
  -3   1  11       58.48       51.90     12.72 o 
  -2   1  11     1642.88     1558.68     45.98 o 
  -1   1  11       64.46       80.10      8.99 o 
   0   1  11      792.00      897.81     26.42 o 
   1   1  11      975.25      941.98     33.19 o 
   2   1  11     1761.65     1628.28     46.02 o 
   3   1  11       48.94       47.84     15.08 o 
   4   1  11      177.04      183.70     24.16 o 
  -5   2  11      342.82      436.81     33.38 o 
  -4   2  11      117.44      119.87     15.65 o 
  -3   2  11      499.46      497.37     22.95 o 
  -2   2  11       69.21       71.85     12.06 o 
  -1   2  11     3506.85     3256.53     79.94 o 
   0   2  11       18.48       16.70      9.09 o 
   1   2  11     1408.12     1388.72     40.34 o 
   2   2  11      496.87      532.17     34.05 o 
   3   2  11      428.02      416.45     22.76 o 
   4   2  11       81.20       78.29     22.28 o 
  -5   3  11       14.60       12.78     19.35 o 
  -4   3  11      538.18      523.37     24.78 o 
  -3   3  11       76.07       62.76     13.28 o 
  -2   3  11      421.43      484.36     25.63 o 
  -1   3  11        9.66       12.18      8.08 o 
   0   3  11     1588.71     1653.09     44.88 o 
   1   3  11      338.81      383.25     17.76 o 
   2   3  11       88.40       72.24     11.95 o 
   3   3  11       62.05       64.60     15.24 o 
   4   3  11      108.44      141.69     27.92 o 
  -5   4  11      482.57      523.56     38.18 o 
  -4   4  11       30.87       25.51     14.54 o 
  -3   4  11     1205.06     1147.63     37.89 o 
  -2   4  11      290.52      232.01     15.63 o 
  -1   4  11     2295.30     2282.91     58.38 o 
   0   4  11        3.92       -0.23      9.57 o 
   1   4  11     1988.14     2000.89     51.21 o 
   2   4  11      881.49      774.33     25.95 o 
   3   4  11      954.17      919.21     41.35 o 
   4   4  11       45.56       36.08     23.85 o 
  -5   5  11      227.44      214.94     21.99 o 
  -4   5  11      622.11      677.57     37.05 o 
  -3   5  11        0.07        6.86     11.66 o 
  -2   5  11     2384.19     2297.24     63.66 o 
  -1   5  11      116.51      158.81     12.37 o 
   0   5  11     1773.71     1810.00     46.88 o 
   1   5  11        0.41       21.68     11.43 o 
   2   5  11      747.29      689.95     24.29 o 
   3   5  11      475.98      446.65     28.71 o 
   4   5  11      334.61      356.75     60.28 o 
  -5   6  11      388.30      420.36     27.02 o 
  -4   6  11       15.84       15.70     14.33 o 
  -3   6  11     1443.68     1293.25     43.51 o 
  -2   6  11      405.77      312.72     17.99 o 
  -1   6  11       22.30       76.87     13.53 o 
   0   6  11      960.93     1020.74     30.61 o 
   1   6  11      244.59      251.84     17.27 o 
   2   6  11        3.80       14.75     11.84 o 
   3   6  11      202.77      209.78     18.86 o 
  -5   7  11       35.00       58.46     20.78 o 
  -4   7  11      313.95      371.03     25.49 o 
  -3   7  11      104.32       80.54     13.95 o 
  -2   7  11     2881.76     2681.42     77.11 o 
  -1   7  11       13.52       48.49     10.14 o 
   0   7  11     2913.65     3040.06     73.67 o 
   1   7  11       10.98       58.73     12.79 o 
   2   7  11     1187.83     1165.45     36.38 o 
   3   7  11       11.87       -3.06     13.71 o 
  -5   8  11      331.21      385.20     33.34 o 
  -4   8  11       55.40       64.98     17.18 o 
  -3   8  11     1123.09     1076.47     40.61 o 
  -2   8  11      175.94      181.24     15.18 o 
  -1   8  11     1069.90      983.75     30.45 o 
   0   8  11      169.31      186.31     13.03 o 
   1   8  11     1305.48     1211.70     55.98 o 
   2   8  11       67.12       52.70     12.96 o 
   3   8  11       23.24        2.16     17.07 o 
  -5   9  11      147.46      145.89     23.83 o 
  -4   9  11      279.48      268.19     23.04 o 
  -3   9  11        8.70        4.09     13.65 o 
  -2   9  11      657.04      680.72     27.85 o 
  -1   9  11       15.86       24.99      9.90 o 
   0   9  11      806.45      891.53     26.85 o 
   1   9  11       18.57       36.53     12.73 o 
   2   9  11      249.91      267.07     17.50 o 
   3   9  11      455.09      471.62     39.60 o 
  -5  10  11      361.67      334.88     26.01 o 
  -4  10  11        7.10        1.96     16.19 o 
  -3  10  11     1306.47     1262.36     45.97 o 
  -2  10  11       18.81       -2.51     11.36 o 
  -1  10  11     1653.86     1525.87     39.47 o 
   0  10  11       14.75       23.48     11.11 o 
   1  10  11     2670.42     2429.24     76.55 o 
   2  10  11       14.99        7.08     12.18 o 
   3  10  11      763.02      718.44     44.02 o 
  -5  11  11      191.84      181.86     21.69 o 
  -4  11  11      442.66      421.79     27.60 o 
  -3  11  11      216.10      196.64     30.06 o 
  -2  11  11      207.05      212.56     16.21 o 
  -1  11  11       26.05       31.93     10.07 o 
   0  11  11      257.55      303.25     16.69 o 
   1  11  11       35.00       36.50     13.29 o 
   2  11  11      148.43      143.27     15.39 o 
   3  11  11      174.90      159.88     26.08 o 
  -5  12  11       95.27       49.93     19.56 o 
  -4  12  11      258.32      269.83     24.14 o 
  -3  12  11      787.86      687.41     34.98 o 
  -2  12  11      518.93      474.06     23.47 o 
  -1  12  11     1306.21     1204.87     32.06 o 
   0  12  11       70.53       49.21     11.83 o 
   1  12  11      239.35      267.60     18.20 o 
   2  12  11      356.18      344.44     26.15 o 
   3  12  11      404.83      427.05     34.83 o 
  -5  13  11        2.35       24.15     31.79 o 
  -4  13  11      618.53      607.74     33.78 o 
  -3  13  11      201.47      213.62     21.77 o 
  -2  13  11     2696.17     2464.95     71.75 o 
  -1  13  11      124.80      154.31     12.97 o 
   0  13  11     2093.66     2107.92     61.03 o 
   1  13  11       18.84       60.82     14.27 o 
   2  13  11     1153.60     1101.23     38.24 o 
   3  13  11        0.86       -3.77     21.59 o 
  -4  14  11        0.24       -7.54     16.76 o 
  -3  14  11      279.58      229.50     22.70 o 
  -2  14  11      317.57      286.57     20.31 o 
  -1  14  11      173.31      207.01     19.59 o 
   0  14  11        0.82       -5.37     11.00 o 
   1  14  11       59.99       52.15     14.11 o 
   2  14  11       89.74       52.27     18.40 o 
   3  14  11        6.37       10.65     22.44 o 
  -4  15  11      511.20      461.67     30.54 o 
  -3  15  11      181.26      164.52     21.37 o 
  -2  15  11      312.67      338.04     19.16 o 
  -1  15  11       69.46      114.99     12.62 o 
   0  15  11      813.81      858.57     29.19 o 
   1  15  11        0.63       38.37     13.67 o 
   2  15  11      730.58      645.59     34.43 o 
   3  15  11       28.84       10.16     29.79 o 
  -4  16  11      528.07      463.28     31.28 o 
  -3  16  11      116.70      113.61     20.88 o 
  -2  16  11      138.87      122.35     15.99 o 
  -1  16  11     1384.20     1262.94     34.14 o 
   0  16  11      195.74      190.25     15.09 o 
   1  16  11     1240.93     1202.41     40.75 o 
   2  16  11      138.60      156.86     22.11 o 
   3  16  11      197.82      142.70     50.44 o 
  -4  17  11      345.94      276.22     26.82 o 
  -3  17  11       36.08       45.71     28.59 o 
  -2  17  11      245.85      217.60     19.84 o 
  -1  17  11       12.32       12.12     10.87 o 
   0  17  11       19.61       30.09     12.28 o 
   1  17  11      192.51      157.92     15.52 o 
   2  17  11       34.29       40.62     19.65 o 
  -4  18  11        3.99       21.81     19.05 o 
  -3  18  11     1180.40     1033.99     47.41 o 
  -2  18  11        8.97        7.77     17.30 o 
  -1  18  11     1253.69     1183.00     35.18 o 
   0  18  11       24.85       33.48     12.41 o 
   1  18  11      892.05      839.24     29.89 o 
   2  18  11      154.44      118.80     25.68 o 
  -4  19  11      179.38      243.08     52.90 o 
  -3  19  11       60.04       48.65     17.92 o 
  -2  19  11      395.11      373.24     27.31 o 
  -1  19  11      316.54      324.28     17.82 o 
   0  19  11      214.47      262.81     17.24 o 
   1  19  11       70.58       57.90     16.65 o 
   2  19  11       66.58       37.21     29.14 o 
  -3  20  11       24.59       34.81     18.12 o 
  -2  20  11       10.49      -18.82     18.82 o 
  -1  20  11      206.35      201.97     16.66 o 
   0  20  11      105.61       92.07     14.54 o 
   1  20  11       12.17       18.09     16.68 o 
   2  20  11        2.54      -23.93     38.75 o 
  -3  21  11       11.31        5.18     17.95 o 
  -2  21  11      459.58      431.15     56.54 o 
  -1  21  11        9.80       24.85     14.27 o 
   0  21  11     1464.43     1487.98     48.11 o 
   1  21  11       99.05       88.74     18.44 o 
  -3  22  11      284.92      200.75     31.34 o 
  -2  22  11      116.49      123.65     32.76 o 
  -1  22  11       58.22       75.02     17.18 o 
   0  22  11        9.84       22.83     15.39 o 
   1  22  11      212.92      238.69     71.66 o 
  -2  23  11      214.67      225.59     25.50 o 
  -1  23  11       25.59       35.03     16.83 o 
   0  23  11       47.75       55.93     16.19 o 
   1  23  11       20.59        1.23     35.68 o 
  -2  24  11        0.28      -21.70     22.87 o 
  -1  24  11      429.83      429.11     30.14 o 
   0  24  11       29.59       40.08     21.90 o 
  -1  25  11        2.96       -7.78     28.70 o 
  -4   0  12      737.37      727.69     43.62 o 
  -2   0  12       11.82        5.59     17.13 o 
   0   0  12       68.05       60.17     19.55 o 
   2   0  12        3.27       21.37     23.24 o 
  -5   1  12      121.69      183.57     23.74 o 
  -4   1  12       89.75      116.36     19.03 o 
  -3   1  12      818.06      849.47     39.20 o 
  -2   1  12       13.80       -2.32     11.33 o 
  -1   1  12     1272.71     1302.30     34.44 o 
   0   1  12       16.81       -3.74     11.46 o 
   1   1  12      578.76      617.66     24.64 o 
   2   1  12      744.92      693.49     35.45 o 
   3   1  12       47.28       41.00     16.04 o 
  -5   2  12       85.14       96.40     21.44 o 
  -4   2  12      457.44      471.12     29.39 o 
  -3   2  12      105.25      102.04     15.10 o 
  -2   2  12      318.28      350.12     19.27 o 
  -1   2  12      390.97      452.98     19.22 o 
   0   2  12      834.05      893.05     31.65 o 
   1   2  12      435.33      502.35     22.39 o 
   2   2  12      100.41      114.94     19.80 o 
   3   2  12      189.37      165.42     21.87 o 
  -5   3  12      128.23      160.29     32.16 o 
  -4   3  12       10.98       19.74     13.87 o 
  -3   3  12      311.12      300.21     19.90 o 
  -2   3  12      210.05      182.33     15.58 o 
  -1   3  12       93.73      127.39     12.27 o 
   0   3  12      403.67      450.75     21.51 o 
   1   3  12       21.56        5.08     12.12 o 
   2   3  12      127.96      128.92     19.95 o 
   3   3  12       23.30       18.57     15.37 o 
  -5   4  12       26.74       26.26     17.45 o 
  -4   4  12      132.18      151.58     18.13 o 
  -3   4  12      291.65      257.95     18.72 o 
  -2   4  12      834.69      898.76     32.43 o 
  -1   4  12       76.21      193.41     27.89 o 
   0   4  12     2187.25     2349.98     66.78 o 
   1   4  12        0.52       -4.42     13.03 o 
   2   4  12      286.93      268.63     30.49 o 
   3   4  12       20.87       17.86     17.18 o 
  -5   5  12      499.60      509.13     36.53 o 
  -4   5  12        4.30        7.27     15.33 o 
  -3   5  12      515.26      512.98     24.41 o 
  -2   5  12      139.00      136.28     22.14 o 
  -1   5  12      223.31      243.38     14.61 o 
   0   5  12      137.43      161.08     14.71 o 
   1   5  12       99.55      110.65     15.20 o 
   2   5  12      528.92      504.13     30.56 o 
   3   5  12       86.67       74.95     17.95 o 
  -5   6  12       10.95       -9.76     16.69 o 
  -4   6  12      559.68      628.84     37.23 o 
  -3   6  12      313.55      258.71     19.18 o 
  -2   6  12      409.00      404.41     21.28 o 
  -1   6  12        8.16       18.91     10.33 o 
   0   6  12       33.07       36.88     12.43 o 
   1   6  12       39.40       69.55     14.52 o 
   2   6  12       54.67       57.53     18.12 o 
   3   6  12      277.36      273.56     23.14 o 
  -5   7  12      427.13      472.38     30.66 o 
  -4   7  12       52.60       61.56     21.57 o 
  -3   7  12      248.38      239.94     20.82 o 
  -2   7  12        0.68       -2.81     12.08 o 
  -1   7  12     1086.22     1030.48     32.22 o 
   0   7  12      110.85      127.01     14.17 o 
   1   7  12      831.19      816.15     32.65 o 
   2   7  12       25.36       37.24     17.45 o 
   3   7  12       96.88      112.57     19.69 o 
  -5   8  12        2.83       10.16     18.73 o 
  -4   8  12      231.04      276.18     26.63 o 
  -3   8  12        0.58        3.42     20.94 o 
  -2   8  12      723.68      668.27     27.64 o 
  -1   8  12      345.54      385.07     31.89 o 
   0   8  12        6.59       17.45     12.25 o 
   1   8  12      482.20      534.05     24.72 o 
   2   8  12       18.12       17.61     15.42 o 
   3   8  12      192.84      183.42     33.56 o 
  -5   9  12      107.31      100.26     21.17 o 
  -4   9  12      372.07      368.69     27.76 o 
  -3   9  12       38.55       39.70     15.27 o 
  -2   9  12      221.31      228.69     17.92 o 
  -1   9  12      320.85      344.71     17.80 o 
   0   9  12      121.62      134.34     14.98 o 
   1   9  12      178.40      186.65     19.70 o 
   2   9  12      188.11      221.89     28.37 o 
   3   9  12        2.42       -3.99     19.64 o 
  -5  10  12       10.25       65.20     54.13 o 
  -4  10  12      250.89      270.70     26.55 o 
  -3  10  12      102.22      119.44     18.23 o 
  -2  10  12     1503.69     1376.16     43.85 o 
  -1  10  12      325.23      456.65     76.87 o 
   0  10  12     1018.58     1122.14     35.27 o 
   1  10  12        2.38       18.42     13.53 o 
   2  10  12      276.30      279.11     21.51 o 
   3  10  12       97.98       82.03     23.62 o 
  -4  11  12        1.01      -16.12     16.12 o 
  -3  11  12      545.61      518.25     28.42 o 
  -2  11  12      121.90      136.97     18.26 o 
  -1  11  12       43.94       33.20     11.23 o 
   0  11  12        2.15        5.36     11.93 o 
   1  11  12       34.09       37.10     13.78 o 
   2  11  12      272.79      267.04     21.49 o 
   3  11  12        1.26       -6.52     19.38 o 
  -4  12  12      113.08      142.66     27.88 o 
  -3  12  12        3.99        0.24     16.44 o 
  -2  12  12       72.89       81.79     15.31 o 
  -1  12  12      731.27      706.83     24.85 o 
   0  12  12      179.89      203.59     15.57 o 
   1  12  12       32.96       51.97     14.48 o 
   2  12  12       73.75       98.33     18.18 o 
   3  12  12       27.12       10.46     42.44 o 
  -4  13  12      103.99       77.25     24.24 o 
  -3  13  12     1100.10     1109.58     60.46 o 
  -2  13  12      120.93       87.35     15.74 o 
  -1  13  12      576.00      532.83     21.42 o 
   0  13  12      214.55      207.33     16.71 o 
   1  13  12      475.05      523.74     32.96 o 
   2  13  12      247.89      223.02     23.88 o 
  -4  14  12       79.88       43.48     19.30 o 
  -3  14  12       63.83       60.45     24.15 o 
  -2  14  12      201.74      205.10     18.10 o 
  -1  14  12       76.24       67.58     12.55 o 
   0  14  12       15.50       15.13     13.25 o 
   1  14  12      186.30      248.05     19.20 o 
   2  14  12        1.07       -8.64     20.71 o 
  -4  15  12      169.53      142.81     22.97 o 
  -3  15  12      247.21      235.90     24.69 o 
  -2  15  12       58.66       76.95     16.31 o 
  -1  15  12      788.56      743.31     28.30 o 
   0  15  12        7.70        2.77     11.95 o 
   1  15  12       81.59       91.96     16.10 o 
   2  15  12      105.73      100.00     25.20 o 
  -4  16  12      292.16      298.13     41.11 o 
  -3  16  12        1.78       -3.11     18.15 o 
  -2  16  12       75.79       82.24     17.04 o 
  -1  16  12       74.47      174.31     14.09 o 
   0  16  12      621.14      684.33     26.27 o 
   1  16  12      167.11      169.98     18.34 o 
   2  16  12       57.28       27.59     38.75 o 
  -3  17  12        4.81        5.33     19.18 o 
  -2  17  12      178.40      131.03     27.08 o 
  -1  17  12        4.84       -0.45     11.75 o 
   0  17  12      178.99      200.57     19.38 o 
   1  17  12        3.47       15.37     15.11 o 
   2  17  12        4.70      -38.14     38.14 o 
  -3  18  12      461.95      421.82     32.12 o 
  -2  18  12      497.69      473.71     31.05 o 
  -1  18  12      119.12      189.50     24.90 o 
   0  18  12      319.87      361.77     19.94 o 
   1  18  12        5.23      -10.09     14.63 o 
  -3  19  12      538.17      532.89     40.05 o 
  -2  19  12       57.36       66.56     19.72 o 
  -1  19  12      309.30      304.70     20.31 o 
   0  19  12       78.51       81.39     16.59 o 
   1  19  12        5.40        1.72     16.70 o 
  -3  20  12       10.79       25.08     19.76 o 
  -2  20  12        3.51      -17.91     17.91 o 
  -1  20  12      145.91      172.15     18.04 o 
   0  20  12       10.04       -2.30     14.96 o 
   1  20  12        2.65       25.88     22.52 o 
  -2  21  12       62.02       38.58     20.00 o 
  -1  21  12      454.02      465.41     27.24 o 
   0  21  12       64.22       91.92     18.84 o 
   1  21  12      229.78      234.35     51.05 o 
  -2  22  12       77.79       96.01     26.59 o 
  -1  22  12       35.78       71.81     20.58 o 
   0  22  12       91.29      108.69     22.14 o 
  -1  23  12       47.26       44.29     46.13 o 
  -5   0  13        2.56       28.29     51.05 o 
  -3   0  13      310.07      253.99     28.67 o 
  -1   0  13     1898.26     1728.90     74.02 o 
   1   0  13      196.39      186.17     22.55 o 
   3   0  13      175.02      152.17     33.89 o 
  -5   1  13        3.59      -30.75     49.82 o 
  -4   1  13        2.20      -14.69     14.69 o 
  -3   1  13      318.09      288.38     20.57 o 
  -2   1  13       20.86       52.97     13.54 o 
  -1   1  13        3.90       45.38     21.69 o 
   0   1  13       10.05       11.60     12.84 o 
   1   1  13      195.08      203.90     17.06 o 
   2   1  13      167.96      149.91     22.10 o 
   3   1  13      335.04      303.72     27.60 o 
  -5   2  13       57.53       31.98     54.13 o 
  -4   2  13      232.15      213.14     19.90 o 
  -3   2  13       29.31       28.95     14.57 o 
  -2   2  13        7.97       12.54     13.19 o 
  -1   2  13       31.31       59.91     11.80 o 
   0   2  13       17.13       15.91     12.91 o 
   1   2  13      106.29       98.70     15.11 o 
   2   2  13      330.87      338.85     27.26 o 
   3   2  13       50.61       50.45     20.67 o 
  -5   3  13      145.90      131.01     59.05 o 
  -4   3  13       70.37       50.31     17.38 o 
  -3   3  13        0.15        3.42     13.94 o 
  -2   3  13      696.42      742.64     32.81 o 
  -1   3  13       12.42       18.05     10.88 o 
   0   3  13      802.47      838.06     31.70 o 
   1   3  13       27.60      110.16     17.38 o 
   2   3  13      201.67      175.29     27.52 o 
   3   3  13        0.54        3.73     20.07 o 
  -4   4  13        1.52        2.21     16.24 o 
  -3   4  13        6.51      -11.77     13.49 o 
  -2   4  13       21.69       35.98     13.91 o 
  -1   4  13      113.31      129.90     13.44 o 
   0   4  13        0.67        8.36     12.68 o 
   1   4  13       69.67       83.49     15.84 o 
   2   4  13        9.17       27.88     19.13 o 
   3   4  13      189.41      165.74     34.99 o 
  -4   5  13       66.68       42.95     17.34 o 
  -3   5  13       13.80       25.34     14.85 o 
  -2   5  13      263.09      263.33     19.19 o 
  -1   5  13       24.38       21.21     11.31 o 
   0   5  13      200.32      231.15     17.56 o 
   1   5  13      617.95      687.35     28.99 o 
   2   5  13      128.47      128.78     21.36 o 
   3   5  13       70.97       43.16     31.10 o 
  -4   6  13       67.04       51.10     17.76 o 
  -3   6  13       87.93       91.35     16.21 o 
  -2   6  13      162.87      157.89     17.01 o 
  -1   6  13     1074.80     1026.23     35.52 o 
   0   6  13       32.50       16.67     13.21 o 
   1   6  13      371.29      348.77     21.62 o 
   2   6  13       97.74       73.13     20.58 o 
  -4   7  13        2.38       -1.19     21.13 o 
  -3   7  13        5.78       -4.51     15.35 o 
  -2   7  13       22.71       34.18     13.80 o 
  -1   7  13       18.83       70.40     13.33 o 
   0   7  13       32.64       41.17     14.00 o 
   1   7  13      110.23      129.41     16.81 o 
   2   7  13       41.15       52.17     21.31 o 
  -4   8  13        8.84       -2.65     17.59 o 
  -3   8  13      138.01      142.83     21.73 o 
  -2   8  13       19.60       14.52     13.77 o 
  -1   8  13      799.62      866.07     32.32 o 
   0   8  13      466.10      554.61     25.09 o 
   1   8  13      181.68      184.05     25.03 o 
   2   8  13      409.62      372.88     28.88 o 
  -4   9  13      132.07      148.91     33.65 o 
  -3   9  13      373.34      404.49     27.29 o 
  -2   9  13       49.08       56.42     15.40 o 
  -1   9  13        9.94       25.72     12.64 o 
   0   9  13      489.80      489.81     29.60 o 
   1   9  13        0.55       -0.14     14.20 o 
   2   9  13       75.49       76.84     21.00 o 
  -4  10  13        0.65       11.57     27.26 o 
  -3  10  13       68.95       70.75     18.39 o 
  -2  10  13       34.35        5.20     13.84 o 
  -1  10  13      388.50      374.21     19.47 o 
   0  10  13       41.08       63.84     13.63 o 
   1  10  13       88.10       74.23     16.18 o 
   2  10  13       32.61       11.11     19.43 o 
  -4  11  13       15.86      -14.15     18.49 o 
  -3  11  13        0.77      -19.83     19.83 o 
  -2  11  13      334.24      327.63     21.52 o 
  -1  11  13        5.73        5.03     11.90 o 
   0  11  13      588.15      684.04     26.72 o 
   1  11  13      168.67      233.91     19.14 o 
   2  11  13       72.05       57.49     20.74 o 
  -4  12  13      297.85      196.49     24.87 o 
  -3  12  13       38.52       52.52     19.84 o 
  -2  12  13       55.85       66.14     15.83 o 
  -1  12  13       62.81       55.94     12.97 o 
   0  12  13       46.47       50.89     13.91 o 
   1  12  13      112.72      120.79     26.22 o 
   2  12  13      606.33      544.31     40.45 o 
  -4  13  13        4.56       -9.10     20.24 o 
  -3  13  13        7.04       26.17     19.61 o 
  -2  13  13       13.83       39.21     15.12 o 
  -1  13  13      200.53      241.72     17.40 o 
   0  13  13       26.55       46.99     14.66 o 
   1  13  13      520.31      517.03     26.06 o 
   2  13  13       11.09       -1.23     40.60 o 
  -3  14  13      136.95      122.80     25.72 o 
  -2  14  13      182.86      198.02     22.62 o 
  -1  14  13      829.99      822.92     34.43 o 
   0  14  13       74.46       95.97     15.09 o 
   1  14  13      276.93      247.04     20.40 o 
   2  14  13      146.47      194.98     51.67 o 
  -3  15  13        3.23      -15.30     18.66 o 
  -2  15  13       27.99       60.93     17.99 o 
  -1  15  13      193.59      202.30     18.04 o 
   0  15  13        2.04       -9.49     13.04 o 
   1  15  13      106.09       78.36     17.45 o 
  -3  16  13        1.87       -1.04     19.63 o 
  -2  16  13       18.43        4.50     16.54 o 
  -1  16  13        1.26       10.90     13.73 o 
   0  16  13       46.74       71.95     14.72 o 
   1  16  13        2.45        0.10     19.83 o 
  -3  17  13       86.67       84.95     22.71 o 
  -2  17  13      171.48      139.42     25.21 o 
  -1  17  13       45.98       44.05     14.83 o 
   0  17  13      358.69      391.18     23.92 o 
   1  17  13        4.97       25.15     23.11 o 
  -3  18  13       27.98      -39.98     39.98 o 
  -2  18  13      247.64      242.71     25.95 o 
  -1  18  13        3.03       28.89     15.41 o 
   0  18  13       50.78       66.72     16.85 o 
   1  18  13       20.50        0.68     28.99 o 
  -2  19  13      201.64      193.14     32.62 o 
  -1  19  13      108.21       91.53     19.24 o 
   0  19  13       60.20       22.95     23.13 o 
  -1  20  13      209.66      152.22     24.35 o 
   0  20  13       92.61       97.80     38.75 o 
  -4   0  14      555.67      536.03     40.92 o 
  -2   0  14     2407.03     2336.37    168.53 o 
   0   0  14     2288.13     2378.14     98.55 o 
   2   0  14       13.91        6.11     29.05 o 
  -4   1  14       25.75       29.51     17.10 o 
  -3   1  14      163.50      171.69     18.93 o 
  -2   1  14        9.89       16.40     14.61 o 
  -1   1  14       83.65       69.26     20.14 o 
   0   1  14      239.94      282.78     19.91 o 
   1   1  14       93.31       92.86     15.21 o 
   2   1  14       95.43      102.01     22.51 o 
  -4   2  14      324.14      272.07     25.42 o 
  -3   2  14        2.52       -3.89     14.83 o 
  -2   2  14      450.84      495.60     25.54 o 
  -1   2  14       31.48       62.78     19.80 o 
   0   2  14      453.91      568.01     26.25 o 
   1   2  14      296.43      299.85     20.28 o 
   2   2  14      342.40      337.66     28.58 o 
  -4   3  14       21.24       13.69     18.06 o 
  -3   3  14      686.90      698.45     45.62 o 
  -2   3  14       65.12       49.73     15.37 o 
  -1   3  14     1677.98     1658.04    130.24 o 
   0   3  14       28.42       44.39     14.75 o 
   1   3  14      464.68      469.68     25.35 o 
   2   3  14      392.37      394.38     43.52 o 
  -4   4  14      171.76      190.94     28.07 o 
  -3   4  14        0.84       -0.38     15.49 o 
  -2   4  14       39.47       69.10     14.87 o 
  -1   4  14       30.98       42.87     19.62 o 
   0   4  14       82.51      104.31     16.09 o 
   1   4  14      121.01      116.90     17.83 o 
   2   4  14      194.19      217.56     28.96 o 
  -4   5  14      230.91      226.77     23.78 o 
  -3   5  14      622.57      548.49     28.40 o 
  -2   5  14       43.00       39.05     14.61 o 
  -1   5  14      994.72     1024.46     47.30 o 
   0   5  14       36.77        9.91     14.06 o 
   1   5  14      706.88      739.71     31.70 o 
   2   5  14      662.87      616.03     53.41 o 
  -4   6  14      341.93      418.68     41.58 o 
  -3   6  14       37.97       25.39     18.27 o 
  -2   6  14     1142.56     1132.77     46.72 o 
  -1   6  14       59.08       85.46     20.80 o 
   0   6  14      338.17      349.04     21.41 o 
   1   6  14      168.16      217.58     19.68 o 
   2   6  14      154.29      124.68     35.63 o 
  -4   7  14        8.01       -9.77     18.76 o 
  -3   7  14      248.59      249.81     23.56 o 
  -2   7  14        3.15       -3.98     15.16 o 
  -1   7  14       97.90      104.73     20.97 o 
   0   7  14        0.67      -11.49     13.80 o 
   1   7  14      231.33      237.37     20.54 o 
   2   7  14        2.85        9.03     30.87 o 
  -4   8  14      448.99      461.10     32.61 o 
  -3   8  14       91.20       59.09     19.04 o 
  -2   8  14      791.50      770.37     46.21 o 
  -1   8  14       29.54       40.12     27.43 o 
   0   8  14      548.54      631.15     27.81 o 
   1   8  14      100.60      126.15     18.29 o 
   2   8  14      188.23      156.63     36.75 o 
  -4   9  14       22.97       -5.93     34.09 o 
  -3   9  14      541.87      535.87     37.72 o 
  -2   9  14        0.19       16.93     15.33 o 
  -1   9  14      601.22      661.95     37.27 o 
   0   9  14      361.42      387.31     21.19 o 
   1   9  14      365.85      381.40     23.79 o 
   2   9  14       97.29       85.91     33.48 o 
  -3  10  14        5.92       27.32     18.31 o 
  -2  10  14        8.72        0.22     14.53 o 
  -1  10  14        6.38       19.58     17.22 o 
   0  10  14      166.74      221.92     17.89 o 
   1  10  14       65.67       56.62     16.83 o 
  -3  11  14      488.76      524.41     47.22 o 
  -2  11  14        0.37       -9.03     16.20 o 
  -1  11  14      883.28      917.17     45.69 o 
   0  11  14       70.77       86.82     15.46 o 
   1  11  14      139.74      144.09     19.22 o 
  -3  12  14       27.08       16.38     20.34 o 
  -2  12  14      497.24      468.27     39.08 o 
  -1  12  14       28.64        8.67     17.55 o 
   0  12  14      396.05      427.43     23.71 o 
   1  12  14      136.88      159.95     21.25 o 
  -3  13  14      373.16      337.21     29.28 o 
  -2  13  14       19.04        8.64     17.03 o 
  -1  13  14       48.56      119.48     22.34 o 
   0  13  14        8.50       -0.72     14.80 o 
   1  13  14      143.76      152.95     44.29 o 
  -3  14  14      102.12      138.35     24.49 o 
  -2  14  14      896.11      834.04     64.40 o 
  -1  14  14        5.74       14.27     18.49 o 
   0  14  14      720.60      825.97     54.33 o 
   1  14  14       23.89       26.35     30.82 o 
  -2  15  14        1.78       19.54     18.06 o 
  -1  15  14       31.25       37.11     17.13 o 
   0  15  14        0.55       -4.41     17.48 o 
  -2  16  14       18.21      -23.09     23.09 o 
  -1  16  14       51.91       49.76     20.06 o 
   0  16  14       81.92       73.62     26.03 o 
  -2  17  14       59.43       78.73     49.21 o 
  -1  17  14      678.23      638.71     39.18 o 
   0  17  14       15.73       45.02     31.31 o 
  -3   0  15      242.07      164.08     28.41 o 
  -1   0  15      217.19      219.30     96.88 o 
   1   0  15        2.54       11.24     24.56 o 
  -3   1  15        0.40      -15.12     15.70 o 
  -2   1  15       73.31       91.81     17.59 o 
  -1   1  15        9.15        4.07     20.12 o 
   0   1  15        5.71       -6.41     14.79 o 
   1   1  15      332.15      280.67     24.62 o 
  -3   2  15        9.15      -12.74     16.39 o 
  -2   2  15      113.12      117.59     18.37 o 
  -1   2  15        9.21        7.63     23.53 o 
   0   2  15      345.48      364.96     22.43 o 
   1   2  15       49.09       73.96     18.48 o 
  -3   3  15       18.21        8.01     17.64 o 
  -2   3  15      344.44      395.50     29.71 o 
  -1   3  15      247.04      247.58     27.03 o 
   0   3  15      186.49      237.47     19.97 o 
   1   3  15       41.93       61.32     20.63 o 
  -3   4  15        2.30      -17.07     17.07 o 
  -2   4  15       23.96       24.31     15.46 o 
  -1   4  15        2.73       32.25     21.84 o 
   0   4  15       97.12      107.56     17.25 o 
   1   4  15      335.33      353.69     27.43 o 
  -3   5  15        1.46       16.20     17.51 o 
  -2   5  15       13.80       13.50     15.02 o 
  -1   5  15      176.86      259.24     33.46 o 
   0   5  15       10.98        8.59     15.35 o 
   1   5  15        1.47      -19.37     19.37 o 
  -3   6  15      566.93      543.49     29.96 o 
  -2   6  15       10.54      -15.29     15.29 o 
  -1   6  15      613.76      670.02     56.20 o 
   0   6  15      155.28      204.17     19.42 o 
   1   6  15      124.64       99.72     24.52 o 
  -3   7  15       14.60       21.56     19.32 o 
  -2   7  15       62.21       46.37     17.40 o 
  -1   7  15       18.15       36.81     21.37 o 
   0   7  15        0.75      -14.87     14.87 o 
   1   7  15       14.67       21.92     26.15 o 
  -3   8  15      147.21      169.88     23.27 o 
  -2   8  15      107.40      129.48     19.73 o 
  -1   8  15      239.82      253.67     27.21 o 
   0   8  15      114.05      119.75     16.65 o 
   1   8  15        6.18       -0.06     24.93 o 
  -3   9  15        1.52       -0.14     19.45 o 
  -2   9  15       76.47       74.93     19.82 o 
  -1   9  15      102.41      130.43     24.42 o 
   0   9  15      195.58      253.14     20.84 o 
   1   9  15      577.03      558.50    105.49 o 
  -3  10  15        3.47      -33.83     48.28 o 
  -2  10  15       22.32       12.46     18.42 o 
  -1  10  15      166.00      172.36     23.69 o 
   0  10  15       68.84       33.84     25.06 o 
  -2  11  15      722.17      717.76     49.58 o 
  -1  11  15        0.74       36.24     22.23 o 
   0  11  15      124.51       96.99     26.27 o 
  -2  12  15      190.10      170.17     22.73 o 
  -1  12  15       15.05       49.71     28.05 o 
   0  12  15      151.38      108.61     41.52 o 
  -2  13  15        1.56        1.91     32.40 o 
  -1  13  15        2.59       91.33     28.50 o 
  -1  14  15      101.19       75.61     36.91 o 
  -2   0  16        3.02       14.58     32.35 o 
   0   0  16      448.38      415.19     98.72 o 
  -2   1  16       14.37        7.53     22.25 o 
  -1   1  16      224.85      270.35     28.95 o 
   0   1  16       18.84      -10.71     18.85 o 
  -2   2  16      178.20      187.98     27.03 o 
  -1   2  16      123.27      157.51     31.54 o 
   0   2  16        3.80       -8.40     18.51 o 
  -2   3  16        0.56        7.01     22.79 o 
  -1   3  16        2.64      -25.29     31.17 o 
   0   3  16        3.73       -0.96     19.26 o 
  -2   4  16      392.33      458.66     30.92 o 
  -1   4  16      528.51      469.43     53.25 o 
   0   4  16       80.72       74.16     21.49 o 
  -2   5  16       83.26      116.28     22.74 o 
  -1   5  16      196.91      155.71     41.09 o 
   0   5  16      234.79      180.15     41.97 o 
  -2   6  16       12.04        8.31     27.58 o 
  -1   6  16       31.68       14.38     33.71 o 
  -2   7  16       13.37      -14.54     33.83 o 
  -1   7  16      291.07      265.57     43.58 o 
  -1   8  16      193.94      218.33     41.07 o 
                                                 
